# Supplementary material for: Methyl 5-(2-bromo­acet­yl)-2-propoxybenzoate
Source: Acta Crystallogr Sect E Struct Rep Online. 2008 Jun 7;64(Pt 7):o1242. doi: 10.1107/S1600536808016814 (PMC2961638; doi:10.1107/S1600536808016814)
Supplement: Supplementary file 1 [file e-64-o1242-sup1.cif]

##############################################################################
###                                                                        ###
###        Electronic paper (Acta Crystallographica Section E)             ###
###                                                                        ###
##############################################################################
#                                                                            #
# This CIF contains the data in a paper accepted for publication in Acta     #
# Crystallographica Section E. It conforms to the requirements of Notes      #
# for Authors for Section E, and has been peer reviewed under the auspices   #
# of the IUCr Commission on Journals.                                        #
#                                                                            #
# Full details of the Crystallographic Information File format               #
# are given in the paper "The Crystallographic Information File (CIF):       #
# a New Standard Archive File for Crystallography" by S. R. Hall, F. H.      #
# Allen and I. D. Brown [Acta Cryst. (1991), A47, 655-685].                  #
#                                                                            #
# The current version of the core CIF dictionary is obtainable from          #
# ftp://ftp.iucr.org/pub/cif_core.dic. The current version number is 2.4.    #
#                                                                            #
# Software is freely available for graphical display of the structure(s) in  #
# this CIF.  For information consult the CIF home page http://www.iucr.org/  #
# cif/home.html                                                              #
#                                                                            #
# This file may be used for bona fide research purposes within the           #
# scientific community so long as proper attribution is given to the journal # 
# article from which it was obtained.                                        #
#                                                                            #
##############################################################################
                                             
data_I
_audit_creation_method     SHELXL-97
_chemical_name_systematic
;
Methyl 5-(2-bromoacetyl)-2-propoxybenzoate
;
_chemical_name_common     ?
_chemical_formula_moiety     ?
_chemical_formula_sum     'C13 H15 Br O4'
_chemical_formula_weight     315.16
_chemical_melting_point     ?
_symmetry_cell_setting     monoclinic
_symmetry_space_group_name_H-M     P21/c
loop_
    _symmetry_equiv_pos_as_xyz
    'x, y, z'
    '-x, y+1/2, -z+1/2'
    '-x, -y, -z'
    'x, -y-1/2, z-1/2'
_cell_length_a     16.292(3)
_cell_length_b     10.534(2)
_cell_length_c     7.8160(16)
_cell_angle_alpha     90.00
_cell_angle_beta     92.42(3)
_cell_angle_gamma     90.00
_cell_volume     1340.2(5)
_cell_formula_units_Z     4
_cell_measurement_reflns_used     25
_cell_measurement_theta_min     10
_cell_measurement_theta_max     13
_cell_measurement_temperature     293(2)
_exptl_crystal_description     block
_exptl_crystal_colour     colourless
_exptl_crystal_size_max     0.30
_exptl_crystal_size_mid     0.10
_exptl_crystal_size_min     0.09
_exptl_crystal_density_diffrn     1.562
_exptl_crystal_density_meas     ?
_exptl_crystal_density_method     'not measured'
_exptl_crystal_F_000     640
_exptl_absorpt_coefficient_mu     3.071
_exptl_absorpt_correction_type     psi-scan
_exptl_absorpt_process_details     '(North et al., 1968)'
_exptl_absorpt_correction_T_min     0.4594
_exptl_absorpt_correction_T_max     0.7696
_exptl_special_details
;
;
_diffrn_ambient_temperature     293(2)
_diffrn_radiation_type     MoK\a
_diffrn_radiation_wavelength     0.71073
_diffrn_radiation_source     'fine-focus sealed tube'
_diffrn_radiation_monochromator     graphite
_diffrn_measurement_device_type     'Enraf--Nonius CAD-4'
_diffrn_measurement_method     \w/2\q
_diffrn_detector_area_resol_mean     ?
_diffrn_reflns_number     5055
_diffrn_reflns_av_R_equivalents     0.0381
_diffrn_reflns_av_sigmaI/netI     0.1058
_diffrn_reflns_theta_min     1.25
_diffrn_reflns_theta_max     25.21
_diffrn_reflns_theta_full     25.21
_diffrn_measured_fraction_theta_max     0.998
_diffrn_measured_fraction_theta_full     0.998
_diffrn_reflns_limit_h_min     -19
_diffrn_reflns_limit_h_max     19
_diffrn_reflns_limit_k_min     0
_diffrn_reflns_limit_k_max     12
_diffrn_reflns_limit_l_min     0
_diffrn_reflns_limit_l_max     9
_diffrn_standards_number     3
_diffrn_standards_interval_count     200
_diffrn_standards_interval_time     ?
_diffrn_standards_decay_%     0
_refine_special_details
;
Refinement of <i>F</i>^2^ against ALL reflections. The weighted <i>R</i>-factor
<i>wR</i> and goodness of fit <i>S</i> are based on <i>F</i>^2^, conventional
<i>R</i>-factors <i>R</i> are based on <i>F</i>, with <i>F</i> set to zero for
negative <i>F</i>^2^. The threshold expression of <i>F</i>^2^ >
\s(<i>F</i>^2^) is used only for calculating <i>R</i>-factors(gt) <i>etc</i>.
and is not relevant to the choice of reflections for refinement.
<i>R</i>-factors based on <i>F</i>^2^ are statistically about twice as large
as those based on <i>F</i>, and <i>R</i>- factors based on ALL data will be
even larger.
;
_reflns_number_total     2418
_reflns_number_gt     1255
_reflns_threshold_expression     >2sigma(I)
_refine_ls_structure_factor_coef     Fsqd
_refine_ls_matrix_type     full
_refine_ls_R_factor_all     0.1135
_refine_ls_R_factor_gt     0.0665
_refine_ls_wR_factor_gt     0.1428
_refine_ls_wR_factor_ref     0.1633
_refine_ls_goodness_of_fit_ref     1.009
_refine_ls_restrained_S_all     1.009
_refine_ls_number_reflns     2418
_refine_ls_number_parameters     163
_refine_ls_number_restraints     0
_refine_ls_hydrogen_treatment     constr
_refine_ls_weighting_scheme     calc
_refine_ls_weighting_details
         'calc w=1/[\s^2^(Fo^2^)+(0.0700P)^2^+0.6000P] where P=(Fo^2^+2Fc^2^)/3'
_atom_sites_solution_hydrogens     geom
_atom_sites_solution_primary     direct
_atom_sites_solution_secondary     difmap
_refine_ls_shift/su_max     0.000
_refine_ls_shift/su_mean     0.000
_refine_diff_density_max     0.585
_refine_diff_density_min     -0.572
_refine_ls_extinction_method     none
_refine_ls_extinction_coef     ?
loop_
    _atom_type_symbol
    _atom_type_description
    _atom_type_scat_dispersion_real
    _atom_type_scat_dispersion_imag
    _atom_type_scat_source
    'C' 'C' 0.0033 0.0016
                         'International Tables Vol C Tables 4.2.6.8 and 6.1.1.4'
    'H' 'H' 0.0000 0.0000
                         'International Tables Vol C Tables 4.2.6.8 and 6.1.1.4'
    'O' 'O' 0.0106 0.0060
                         'International Tables Vol C Tables 4.2.6.8 and 6.1.1.4'
    'Br' 'Br' -0.2901 2.4595
                         'International Tables Vol C Tables 4.2.6.8 and 6.1.1.4'
_computing_data_collection     'SMART (Bruker, 2001)'
_computing_cell_refinement     'SAINT (Bruker, 2001)'
_computing_data_reduction     'SAINT (Bruker, 2001)'
_computing_structure_solution     'SHELXS97 (Sheldrick, 2008)'
_computing_structure_refinement     'SHELXL97 (Sheldrick, 2008)'
_computing_molecular_graphics     'SHELXTL (Sheldrick, 2008)'
_computing_publication_material     'SHELXTL (Sheldrick, 2008)'
loop_
    _atom_site_type_symbol
    _atom_site_label
    _atom_site_fract_x
    _atom_site_fract_y
    _atom_site_fract_z
    _atom_site_U_iso_or_equiv
    _atom_site_adp_type
    _atom_site_calc_flag
    _atom_site_refinement_flags
    _atom_site_occupancy
    _atom_site_disorder_assembly
    _atom_site_disorder_group
    Br Br 0.87726(4) -0.11114(8) 0.09429(10) 0.0697(3) Uani d . 1 . .
    O O1 1.0062(3) 0.0376(4) 0.2942(6) 0.0686(13) Uani d . 1 . .
    C C1 0.9832(4) -0.1652(7) 0.1690(10) 0.067(2) Uani d . 1 . .
    H H1A 0.9781 -0.2417 0.2368 0.080 Uiso calc R 1 . .
    H H1B 1.0141 -0.1867 0.0696 0.080 Uiso calc R 1 . .
    O O2 1.3189(3) 0.0316(4) 0.7514(4) 0.0528(11) Uani d . 1 . .
    C C2 1.0319(3) -0.0665(5) 0.2757(7) 0.0404(13) Uani d . 1 . .
    O O3 1.2859(3) 0.1509(4) 0.5226(5) 0.0500(11) Uani d . 1 . .
    C C3 1.1118(3) -0.1133(5) 0.3539(6) 0.0358(12) Uani d . 1 . .
    O O4 1.3340(2) -0.2111(3) 0.5971(4) 0.0428(9) Uani d . 1 . .
    C C4 1.1620(3) -0.0215(5) 0.4371(6) 0.0362(12) Uani d . 1 . .
    H H4A 1.1452 0.0630 0.4379 0.043 Uiso calc R 1 . .
    C C5 1.2358(3) -0.0556(5) 0.5178(6) 0.0346(12) Uani d . 1 . .
    C C6 1.2604(3) -0.1825(5) 0.5180(6) 0.0348(12) Uani d . 1 . .
    C C7 1.2117(3) -0.2720(5) 0.4331(6) 0.0420(13) Uani d . 1 . .
    H H7A 1.2287 -0.3562 0.4305 0.050 Uiso calc R 1 . .
    C C8 1.1383(3) -0.2374(6) 0.3525(6) 0.0397(13) Uani d . 1 . .
    H H8A 1.1062 -0.2988 0.2963 0.048 Uiso calc R 1 . .
    C C9 1.3255(5) 0.2576(7) 0.6034(8) 0.069(2) Uani d . 1 . .
    H H9A 1.3221 0.3293 0.5277 0.104 Uiso calc R 1 . .
    H H9B 1.3821 0.2376 0.6295 0.104 Uiso calc R 1 . .
    H H9C 1.2988 0.2774 0.7073 0.104 Uiso calc R 1 . .
    C C10 1.2855(3) 0.0437(6) 0.6120(7) 0.0399(13) Uani d . 1 . .
    C C11 1.4632(4) -0.4854(7) 0.7446(10) 0.074(2) Uani d . 1 . .
    H H11A 1.5150 -0.4884 0.8077 0.111 Uiso calc R 1 . .
    H H11B 1.4674 -0.5307 0.6387 0.111 Uiso calc R 1 . .
    H H11C 1.4216 -0.5240 0.8109 0.111 Uiso calc R 1 . .
    C C12 1.4400(4) -0.3468(6) 0.7070(8) 0.0524(16) Uani d . 1 . .
    H H12A 1.4372 -0.3001 0.8135 0.063 Uiso calc R 1 . .
    H H12B 1.4815 -0.3076 0.6390 0.063 Uiso calc R 1 . .
    C C13 1.3581(3) -0.3422(6) 0.6111(7) 0.0423(14) Uani d . 1 . .
    H H13A 1.3623 -0.3791 0.4981 0.051 Uiso calc R 1 . .
    H H13B 1.3176 -0.3899 0.6722 0.051 Uiso calc R 1 . .
loop_
    _atom_site_aniso_label
    _atom_site_aniso_U_11
    _atom_site_aniso_U_22
    _atom_site_aniso_U_33
    _atom_site_aniso_U_12
    _atom_site_aniso_U_13
    _atom_site_aniso_U_23
    Br 0.0589(4) 0.0640(5) 0.0837(6) 0.0063(4) -0.0256(3) -0.0101(4)
    O1 0.069(3) 0.038(3) 0.095(3) 0.010(3) -0.035(3) -0.013(3)
    C1 0.063(4) 0.043(4) 0.092(5) 0.017(3) -0.027(4) -0.038(4)
    O2 0.075(3) 0.044(2) 0.038(2) -0.007(2) -0.019(2) 0.000(2)
    C2 0.048(3) 0.023(3) 0.050(3) 0.003(3) -0.007(3) -0.001(3)
    O3 0.077(3) 0.031(2) 0.040(2) -0.016(2) -0.0199(19) 0.0067(19)
    C3 0.049(3) 0.036(3) 0.022(3) -0.004(3) -0.002(2) -0.005(2)
    O4 0.050(2) 0.032(2) 0.045(2) 0.0014(18) -0.0100(17) -0.0032(18)
    C4 0.054(3) 0.027(3) 0.028(3) -0.001(3) 0.000(2) -0.007(2)
    C5 0.047(3) 0.034(3) 0.024(3) -0.006(3) 0.005(2) -0.008(2)
    C6 0.035(2) 0.035(3) 0.033(3) -0.003(2) -0.004(2) -0.003(2)
    C7 0.059(3) 0.024(3) 0.042(3) 0.002(3) -0.005(3) 0.001(3)
    C8 0.049(3) 0.036(3) 0.034(3) -0.006(3) -0.002(2) -0.005(3)
    C9 0.099(5) 0.047(4) 0.059(4) -0.020(4) -0.025(4) 0.004(3)
    C10 0.051(3) 0.034(3) 0.034(3) 0.002(3) 0.001(3) -0.001(3)
    C11 0.066(4) 0.064(5) 0.090(5) 0.006(4) -0.018(4) 0.014(4)
    C12 0.054(3) 0.050(4) 0.051(3) 0.011(3) -0.014(3) -0.002(3)
    C13 0.050(3) 0.034(3) 0.042(3) 0.001(3) -0.005(3) -0.005(3)
_geom_special_details
;
All e.s.d.'s (except the e.s.d. in the dihedral angle between two l.s. planes)
are estimated using the full covariance matrix. The cell e.s.d.'s are taken
into account individually in the estimation of e.s.d.'s in distances, angles
and torsion angles; correlations between e.s.d.'s in cell parameters are only
used when they are defined by crystal symmetry. An approximate (isotropic)
treatment of cell e.s.d.'s is used for estimating e.s.d.'s involving l.s.
planes.
;
loop_
    _geom_bond_atom_site_label_1
    _geom_bond_atom_site_label_2
    _geom_bond_site_symmetry_2
    _geom_bond_distance
    _geom_bond_publ_flag
    Br C1 . 1.887(6) ?
    O1 C2 . 1.185(7) ?
    C1 C2 . 1.532(8) ?
    C1 H1A . 0.9700 ?
    C1 H1B . 0.9700 ?
    O2 C10 . 1.204(6) ?
    C2 C3 . 1.498(7) ?
    O3 C10 . 1.328(7) ?
    O3 C9 . 1.430(7) ?
    C3 C8 . 1.377(8) ?
    C3 C4 . 1.408(7) ?
    O4 C6 . 1.360(6) ?
    O4 C13 . 1.439(7) ?
    C4 C5 . 1.382(7) ?
    C4 H4A . 0.9300 ?
    C5 C6 . 1.396(8) ?
    C5 C10 . 1.498(8) ?
    C6 C7 . 1.382(7) ?
    C7 C8 . 1.377(7) ?
    C7 H7A . 0.9300 ?
    C8 H8A . 0.9300 ?
    C9 H9A . 0.9600 ?
    C9 H9B . 0.9600 ?
    C9 H9C . 0.9600 ?
    C11 C12 . 1.534(10) ?
    C11 H11A . 0.9600 ?
    C11 H11B . 0.9600 ?
    C11 H11C . 0.9600 ?
    C12 C13 . 1.504(7) ?
    C12 H12A . 0.9700 ?
    C12 H12B . 0.9700 ?
    C13 H13A . 0.9700 ?
    C13 H13B . 0.9700 ?
loop_
    _geom_angle_atom_site_label_1
    _geom_angle_atom_site_label_2
    _geom_angle_atom_site_label_3
    _geom_angle_site_symmetry_1
    _geom_angle_site_symmetry_3
    _geom_angle
    _geom_angle_publ_flag
    C2 C1 Br . . 114.2(4) ?
    C2 C1 H1A . . 108.7 ?
    Br C1 H1A . . 108.7 ?
    C2 C1 H1B . . 108.7 ?
    Br C1 H1B . . 108.7 ?
    H1A C1 H1B . . 107.6 ?
    O1 C2 C3 . . 124.0(5) ?
    O1 C2 C1 . . 121.1(5) ?
    C3 C2 C1 . . 114.8(5) ?
    C10 O3 C9 . . 116.6(4) ?
    C8 C3 C4 . . 118.7(5) ?
    C8 C3 C2 . . 125.2(5) ?
    C4 C3 C2 . . 116.1(5) ?
    C6 O4 C13 . . 118.6(4) ?
    C5 C4 C3 . . 120.6(5) ?
    C5 C4 H4A . . 119.7 ?
    C3 C4 H4A . . 119.7 ?
    C4 C5 C6 . . 119.6(5) ?
    C4 C5 C10 . . 119.0(5) ?
    C6 C5 C10 . . 121.3(5) ?
    O4 C6 C7 . . 123.0(5) ?
    O4 C6 C5 . . 117.4(4) ?
    C7 C6 C5 . . 119.6(4) ?
    C8 C7 C6 . . 120.6(5) ?
    C8 C7 H7A . . 119.7 ?
    C6 C7 H7A . . 119.7 ?
    C3 C8 C7 . . 120.9(5) ?
    C3 C8 H8A . . 119.5 ?
    C7 C8 H8A . . 119.5 ?
    O3 C9 H9A . . 109.5 ?
    O3 C9 H9B . . 109.5 ?
    H9A C9 H9B . . 109.5 ?
    O3 C9 H9C . . 109.5 ?
    H9A C9 H9C . . 109.5 ?
    H9B C9 H9C . . 109.5 ?
    O2 C10 O3 . . 123.7(5) ?
    O2 C10 C5 . . 125.8(5) ?
    O3 C10 C5 . . 110.5(4) ?
    C12 C11 H11A . . 109.5 ?
    C12 C11 H11B . . 109.5 ?
    H11A C11 H11B . . 109.5 ?
    C12 C11 H11C . . 109.5 ?
    H11A C11 H11C . . 109.5 ?
    H11B C11 H11C . . 109.5 ?
    C13 C12 C11 . . 109.4(6) ?
    C13 C12 H12A . . 109.8 ?
    C11 C12 H12A . . 109.8 ?
    C13 C12 H12B . . 109.8 ?
    C11 C12 H12B . . 109.8 ?
    H12A C12 H12B . . 108.2 ?
    O4 C13 C12 . . 107.6(5) ?
    O4 C13 H13A . . 110.2 ?
    C12 C13 H13A . . 110.2 ?
    O4 C13 H13B . . 110.2 ?
    C12 C13 H13B . . 110.2 ?
    H13A C13 H13B . . 108.5 ?
loop_
    _geom_hbond_atom_site_label_D
    _geom_hbond_atom_site_label_H
    _geom_hbond_atom_site_label_A
    _geom_hbond_site_symmetry_A
    _geom_hbond_distance_DH
    _geom_hbond_distance_HA
    _geom_hbond_distance_DA
    _geom_hbond_angle_DHA
    _geom_hbond_publ_flag
    C1 H1A O1 2_745 0.97 2.3500 3.148(9) 139 yes
    C8 H8A O1 2_745 0.93 2.5900 3.500(7) 165 yes
    C9 H9A O2 4_565 0.96 2.6100 3.534(8) 162 yes
    C9 H9C O3 4_566 0.96 2.5900 3.501(8) 158 yes
    C13 H13A O2 4_555 0.97 2.5900 3.484(7) 154 yes
data_global
_journal_date_recd_electronic     2008-05-16
_journal_date_accepted     2008-06-03
_journal_name_full     'Acta Crystallographica, Section E'
_journal_year     2008
_journal_volume     64
_journal_issue      7
_journal_page_first     o1242
_journal_page_last     o1242
_journal_paper_category     QO
_journal_coeditor_code     KP2172
_publ_contact_author_name     'Professor Fei, Li'
_publ_contact_author_address
;
School of Pharmaceutical Science
Nanjing Medical University
Nanjing 210029
People's Republic of China
;
_publ_contact_author_email     kldlf@163.com
_publ_contact_author_fax     '86 25 86863165'
_publ_contact_author_phone     '86 25 86863175'
_publ_section_title
;
Methyl 5-(2-bromoacetyl)-2-propoxybenzoate
;
loop_
    _publ_author_name
    _publ_author_address
    'Ke, Jiang'
;
School of Pharmaceutical Science
Nanjing Medical University
Nanjing 210029
People's Republic of China
;
    'Guan-Hong, Xu'
;
School of Pharmaceutical Science
Nanjing Medical University
Nanjing 210029
People's Republic of China
;
    'Fei, Li'
;
School of Pharmaceutical Science
Nanjing Medical University
Nanjing 210029
People's Republic of China
;
_publ_section_synopsis     .
