# Supplementary material for: Methyl 5-(2-bromo­acet­yl)-2-propoxybenzoate
Source: Acta Crystallogr Sect E Struct Rep Online. 2008 Jun 7;64(Pt 7):o1242. doi: 10.1107/S1600536808016814 (PMC2961638; doi:10.1107/S1600536808016814)
Supplement: Supplementary file 2 [file e-64-o1242-Isup2.hkl]

# 
# h,k,l, Fc-squared, Fo-squared, sigma(Fo-squared) and status flag 
# 
data_I
_shelx_title '    X in P2(1)/c' 
_shelx_refln_list_code          4 
_shelx_F_calc_maximum      356.64 
_exptl_crystal_F_000       640.00 
_reflns_d_resolution_high  0.8342 
 
loop_ 
 _symmetry_equiv_pos_as_xyz 
 'x, y, z' 
 '-x, y+1/2, -z+1/2' 
 '-x, -y, -z' 
 'x, -y-1/2, z-1/2' 
 
_cell_length_a    16.2920 
_cell_length_b    10.5340 
_cell_length_c     7.8160 
_cell_angle_alpha  90.000 
_cell_angle_beta   92.420 
_cell_angle_gamma  90.000 
 
_shelx_F_squared_multiplier     1.000 
 
loop_ 
 _refln_index_h 
 _refln_index_k 
 _refln_index_l 
 _refln_F_squared_calc 
 _refln_F_squared_meas 
 _refln_F_squared_sigma 
 _refln_observed_status 
   1   0   0    10357.96     9698.34     54.33 o 
   2   0   0     2508.38     2324.36      9.86 o 
   3   0   0      411.70      368.96     11.18 o 
   4   0   0     3673.88     3337.18     45.98 o 
   5   0   0    12017.58    11407.21    123.08 o 
   6   0   0     3904.97     3169.67     58.74 o 
   7   0   0    11759.66    10647.57    229.11 o 
   8   0   0     7521.87     7679.95    126.69 o 
   9   0   0    10070.07    11393.55    286.16 o 
  10   0   0        0.81       18.62     18.62 o 
  11   0   0      789.43      856.77     26.00 o 
  12   0   0     1920.91     2076.33     35.34 o 
  13   0   0     1008.54     1048.30     27.79 o 
  14   0   0       30.92       17.07     17.07 o 
  15   0   0      286.83      300.41     18.60 o 
  16   0   0      337.32      336.30     18.26 o 
  17   0   0      205.18      208.99     16.67 o 
  18   0   0       62.09       62.05     16.73 o 
  19   0   0       43.18       92.60     21.29 o 
   1   1   0      141.31      129.23      4.72 o 
   2   1   0     3126.28     2900.08     49.14 o 
   3   1   0      628.25      582.00     59.86 o 
   4   1   0     2891.84     2662.86     45.42 o 
   5   1   0     1119.43      745.89    126.05 o 
   6   1   0     5034.63     3897.61    639.41 o 
   7   1   0      652.79      589.92     12.52 o 
   8   1   0     1164.83     1215.74     21.51 o 
   9   1   0       10.34       19.50     10.18 o 
  10   1   0      495.44      498.24     17.41 o 
  11   1   0     2084.26     2252.84     24.97 o 
  12   1   0        0.67       15.09     15.09 o 
  13   1   0      104.58      136.08     22.98 o 
  14   1   0      156.98      173.84     13.55 o 
  15   1   0      131.74      143.96     17.38 o 
  16   1   0       28.89       15.60     11.55 o 
  17   1   0       61.50       60.51     11.90 o 
  18   1   0      228.34      240.23     14.13 o 
  19   1   0       85.29      125.65     16.71 o 
   0   2   0      384.24      307.86     15.62 o 
   1   2   0     1350.94     1042.23    226.62 o 
   2   2   0     2595.03     1393.75    435.23 o 
   3   2   0      676.10      636.41     59.16 o 
   4   2   0      710.18      542.18     19.40 o 
   5   2   0       21.76       13.67      7.01 o 
   6   2   0       30.83       27.70      7.62 o 
   7   2   0     1036.72      999.57     18.69 o 
   8   2   0      137.02      130.42     10.41 o 
   9   2   0        1.91        5.69     10.85 o 
  10   2   0      179.01      184.36     12.72 o 
  11   2   0        8.51       16.61     12.55 o 
  12   2   0       37.23       33.79     13.01 o 
  13   2   0      117.44      142.38     13.84 o 
  14   2   0       86.69       85.26     14.96 o 
  15   2   0       87.85       85.86     13.51 o 
  16   2   0        3.18       10.07     11.55 o 
  17   2   0      154.27      152.15     12.83 o 
  18   2   0        8.76        0.51     14.95 o 
  19   2   0        0.11       17.18     17.18 o 
   1   3   0     8059.95     6798.12   1543.52 o 
   2   3   0     6302.54     5967.99    278.29 o 
   3   3   0     1292.33     1185.86    193.95 o 
   4   3   0      160.48      119.68     26.85 o 
   5   3   0     4513.58     2765.86    893.49 o 
   6   3   0     8113.24     5832.33   1034.12 o 
   7   3   0     1654.88     1289.45    212.27 o 
   8   3   0        8.82        4.65     10.08 o 
   9   3   0      368.61      307.93     55.51 o 
  10   3   0     1903.35     2072.91     29.65 o 
  11   3   0     1173.21     1314.08    218.68 o 
  12   3   0        5.74        3.71     18.23 o 
  13   3   0      635.73      666.85    106.69 o 
  14   3   0     1067.04     1092.58     25.28 o 
  15   3   0      110.77      128.64     22.08 o 
  16   3   0       42.86       20.84     12.55 o 
  17   3   0       75.49       85.49     13.04 o 
  18   3   0      131.02      137.35     15.32 o 
   0   4   0     1249.88     1204.74     60.44 o 
   1   4   0     4149.68     4079.80   1039.76 o 
   2   4   0      272.59      245.90     33.13 o 
   3   4   0     2535.19     2355.51    253.35 o 
   4   4   0     6341.82     5970.60    644.11 o 
   5   4   0     3229.59     2985.10    104.06 o 
   6   4   0     2340.38     1852.52    588.33 o 
   7   4   0     1696.20     1343.80    433.41 o 
   8   4   0     4472.01     4117.13    176.11 o 
   9   4   0      778.20      805.69    136.71 o 
  10   4   0       98.07      123.82     17.92 o 
  11   4   0       74.58       66.06     14.84 o 
  12   4   0     1819.80     1854.53    331.35 o 
  13   4   0     1384.19     1430.29    238.08 o 
  14   4   0        6.14       11.62     13.58 o 
  15   4   0        3.01       19.34     23.06 o 
  16   4   0      483.17      506.77     16.26 o 
  17   4   0      276.08      260.38     15.23 o 
  18   4   0        2.87       13.38     15.10 o 
   1   5   0      386.61      357.56     81.05 o 
   2   5   0     5211.43     4510.21    805.11 o 
   3   5   0        8.44        1.71      7.26 o 
   4   5   0      357.72      282.43     18.61 o 
   5   5   0       12.49       11.47      8.52 o 
   6   5   0       73.17       49.98     16.17 o 
   7   5   0      180.20      182.41     12.29 o 
   8   5   0      160.45      127.95     12.81 o 
   9   5   0      515.30      544.52     42.42 o 
  10   5   0      301.15      306.64     58.12 o 
  11   5   0      227.61      280.26     16.52 o 
  12   5   0      118.30      145.72     27.24 o 
  13   5   0       41.91       15.45     17.57 o 
  14   5   0       34.26       46.85     22.13 o 
  15   5   0        5.18       13.55     13.21 o 
  16   5   0        1.79       10.19     13.09 o 
  17   5   0        0.52        4.20     14.12 o 
   0   6   0       88.00       65.43     10.21 o 
   1   6   0     2084.12     1615.42    340.25 o 
   2   6   0       13.18       24.55      8.27 o 
   3   6   0      926.66      668.79    102.39 o 
   4   6   0     1983.58     1868.11     85.86 o 
   5   6   0      395.13      350.33     13.07 o 
   6   6   0       33.39       32.49     10.86 o 
   7   6   0        7.08        1.94     12.27 o 
   8   6   0      442.98      422.51     17.68 o 
   9   6   0      582.73      619.79     34.23 o 
  10   6   0       99.72       80.58     25.67 o 
  11   6   0      878.73      876.79     41.11 o 
  12   6   0      298.03      227.14     75.40 o 
  13   6   0      139.61      135.43     30.10 o 
  14   6   0       52.24       43.10     23.61 o 
  15   6   0        8.37        1.27     14.23 o 
  16   6   0       25.93       37.23     14.56 o 
  17   6   0       19.23       10.03     15.60 o 
   1   7   0      850.07      553.96     96.95 o 
   2   7   0     1607.60     1424.60    362.26 o 
   3   7   0     1267.84      936.30    147.95 o 
   4   7   0      175.70      146.34     12.06 o 
   5   7   0      608.55      467.73     29.46 o 
   6   7   0      944.15      891.74     38.75 o 
   7   7   0      892.19      780.65     40.58 o 
   8   7   0      180.81      146.81     16.43 o 
   9   7   0      765.13      722.67     35.16 o 
  10   7   0      329.11      335.82     18.90 o 
  11   7   0       10.49       11.67     16.62 o 
  12   7   0        8.64       12.06     16.73 o 
  13   7   0       35.49       53.53     17.31 o 
  14   7   0      240.54      211.17     46.86 o 
  15   7   0      282.35      261.88     16.58 o 
  16   7   0       29.71       34.76     20.33 o 
   0   8   0      764.35      599.99     46.06 o 
   1   8   0      240.57      181.20     35.34 o 
   2   8   0        0.63        5.96     11.41 o 
   3   8   0     1589.72     1273.13    231.09 o 
   4   8   0     2774.21     1978.20    257.11 o 
   5   8   0      786.53      582.20     46.37 o 
   6   8   0       35.86       30.78     17.47 o 
   7   8   0      281.58      261.04     29.87 o 
   8   8   0      220.44      221.80     20.09 o 
   9   8   0      375.73      385.24     20.69 o 
  10   8   0       30.34       17.82     26.67 o 
  11   8   0      159.25       97.34     41.75 o 
  12   8   0      307.58      297.46     71.67 o 
  13   8   0       25.35       37.91     17.12 o 
  14   8   0       10.91        4.91     16.20 o 
  15   8   0       68.75       58.88     17.71 o 
   1   9   0      159.25      127.94     17.15 o 
   2   9   0      316.60      248.78     54.56 o 
   3   9   0      205.38      183.39     33.46 o 
   4   9   0      759.78      626.79    103.03 o 
   5   9   0       14.92       15.03     15.99 o 
   6   9   0       21.31       31.29     16.81 o 
   7   9   0       44.14       29.95     17.58 o 
   8   9   0       29.90       22.88     18.43 o 
   9   9   0       10.61       20.63     18.45 o 
  10   9   0       14.49       18.31     19.64 o 
  11   9   0        6.58        0.54     19.38 o 
  12   9   0        1.51        6.77     18.39 o 
  13   9   0       21.45       37.48     17.77 o 
   0  10   0       35.15        6.11     19.30 o 
   1  10   0      111.81      107.54     17.53 o 
   2  10   0       32.01       28.83     19.23 o 
   3  10   0      598.90      648.45    133.16 o 
   4  10   0      812.71      700.30    131.17 o 
   5  10   0      263.98      227.19     20.16 o 
   6  10   0       27.92       23.13     21.84 o 
   7  10   0        4.36       19.28     26.63 o 
   8  10   0      119.45      100.91     21.50 o 
   9  10   0       98.50       89.29     21.32 o 
  10  10   0        1.47       19.76     23.66 o 
  11  10   0       23.29       17.53     24.26 o 
   1  11   0       59.47       77.95     18.75 o 
   2  11   0      225.15      234.34     44.62 o 
   3  11   0      194.81      167.84     38.83 o 
   4  11   0        2.31        3.83     29.65 o 
   5  11   0       19.07       22.13     22.13 o 
   6  11   0       38.69       68.68     21.92 o 
   7  11   0      133.10      129.24     45.54 o 
   8  11   0        1.40       14.49     22.60 o 
   9  11   0      125.47      135.49     23.81 o 
   0  12   0       80.83       52.55     27.62 o 
   1  12   0       28.10       41.63     23.62 o 
   2  12   0       19.47       22.91     30.95 o 
   3  12   0        2.05        8.46     23.21 o 
   4  12   0       29.66       19.19     23.22 o 
   5  12   0       51.59       50.87     27.39 o 
   6  12   0        5.30        7.01     37.91 o 
 -19   1   1       63.45      108.75     34.26 o 
 -18   1   1       50.69       74.51     21.70 o 
 -17   1   1        2.82       17.81     16.60 o 
 -16   1   1      256.10      214.16     17.80 o 
 -15   1   1      383.48      366.27     19.30 o 
 -14   1   1      160.85      202.73     17.87 o 
 -13   1   1      162.75      129.67     19.02 o 
 -12   1   1      451.31      447.87     22.49 o 
 -11   1   1      875.09      861.59     24.57 o 
 -10   1   1      277.50      250.26     39.18 o 
  -9   1   1     2452.35     2326.47     31.14 o 
  -8   1   1     1571.32     1471.62     66.89 o 
  -7   1   1     1243.65     1177.94     72.65 o 
  -6   1   1     1870.21     1754.02     69.61 o 
  -5   1   1      553.70      592.56     12.85 o 
  -4   1   1    18512.32    18281.67   1310.49 o 
  -3   1   1      124.63      148.28      7.01 o 
  -2   1   1     1182.88     1128.38     99.38 o 
  -1   1   1      229.34      219.68     26.03 o 
   0   1   1       36.31       51.33      6.73 o 
   1   1   1     6164.70     2844.35   3727.78 o 
   2   1   1     6639.44     7303.87    103.12 o 
   3   1   1     5475.73     5587.09   3049.07 o 
   4   1   1     2113.52     2112.92     23.26 o 
   5   1   1     7239.84     7277.43     35.72 o 
   6   1   1     1843.89     1777.75     24.69 o 
   7   1   1      823.22      882.63     18.81 o 
   8   1   1     1368.64     1155.80     22.06 o 
   9   1   1     1457.84     1280.02     71.19 o 
  10   1   1     1068.25      995.63     24.47 o 
  11   1   1       37.91       30.01     16.41 o 
  12   1   1     1744.13     1794.19     63.60 o 
  13   1   1     1137.80     1221.48     29.02 o 
  14   1   1      515.46      502.39     23.21 o 
  15   1   1        4.95       13.96     17.10 o 
  16   1   1      351.82      356.57     20.93 o 
  17   1   1      218.83      241.02     19.69 o 
  18   1   1       32.15       55.01     22.88 o 
  19   1   1       14.87       22.55     23.92 o 
 -19   2   1       22.30       28.58     34.64 o 
 -18   2   1      100.98      113.66     24.86 o 
 -17   2   1      201.86      230.75     21.42 o 
 -16   2   1       94.56       99.99     18.55 o 
 -15   2   1      600.08      559.07     33.13 o 
 -14   2   1      816.37      679.07    402.19 o 
 -13   2   1      368.27      394.95     34.42 o 
 -12   2   1      821.37      846.49     42.31 o 
 -11   2   1       61.11       34.54     28.47 o 
 -10   2   1     3253.40     2854.14     35.93 o 
  -9   2   1     4971.66     4127.25    381.57 o 
  -8   2   1      266.48      198.91     15.03 o 
  -7   2   1      179.34      160.10     24.18 o 
  -6   2   1     3957.23     3746.09    473.37 o 
  -5   2   1     8731.88     8213.73   1097.99 o 
  -4   2   1     3718.90     3735.77    578.89 o 
  -3   2   1     1720.16     1982.98   1111.44 o 
  -2   2   1    22545.79    11717.53  14114.32 o 
  -1   2   1    10889.05    13121.21   1000.64 o 
   0   2   1    19288.69    17659.79   1190.28 o 
   1   2   1      344.65      343.27     11.30 o 
   2   2   1    10401.75     4654.41   5657.00 o 
   3   2   1    10209.31    10764.16    150.78 o 
   4   2   1     3651.54     3627.40   2000.82 o 
   5   2   1        3.43       17.60     13.14 o 
   6   2   1     3928.12     3747.53     70.41 o 
   7   2   1    10400.50     9174.96   5009.78 o 
   8   2   1     2688.25     2573.98    162.71 o 
   9   2   1      122.67       45.37     43.94 o 
  10   2   1     3936.64     3446.40     40.40 o 
  11   2   1     1512.22     1441.05     29.98 o 
  12   2   1     1503.52     1481.20     32.20 o 
  13   2   1      562.44      543.76     36.25 o 
  14   2   1      600.33      585.07     24.43 o 
  15   2   1      821.01      842.22     25.93 o 
  16   2   1      186.55      214.03     20.42 o 
  17   2   1        1.47       14.28     18.31 o 
  18   2   1      109.91      145.43     22.32 o 
  19   2   1      273.02      282.36     30.71 o 
 -18   3   1       24.05       27.00     23.14 o 
 -17   3   1       60.74       46.36     19.42 o 
 -16   3   1        2.61       13.18     17.09 o 
 -15   3   1       18.57        1.88     17.56 o 
 -14   3   1      150.41      181.32     31.66 o 
 -13   3   1       14.38       22.25     17.98 o 
 -12   3   1      257.73      262.67     20.25 o 
 -11   3   1      680.50      603.61     26.51 o 
 -10   3   1      110.69      123.90     37.17 o 
  -9   3   1        8.10        0.76     37.36 o 
  -8   3   1      390.45      355.05     33.88 o 
  -7   3   1      198.20      144.10     19.84 o 
  -6   3   1      431.48      307.02     48.29 o 
  -5   3   1      245.02      229.92     63.54 o 
  -4   3   1      828.34      851.64    184.51 o 
  -3   3   1     3534.32     4114.88    864.13 o 
  -2   3   1      983.60     1266.92    215.04 o 
  -1   3   1     1979.73     2530.36    347.77 o 
   0   3   1     3697.57     3602.67    280.75 o 
   1   3   1     2440.88     2847.48    107.40 o 
   2   3   1     6649.58     7929.64     94.80 o 
   3   3   1      329.88      380.86     17.62 o 
   4   3   1     2707.76     2928.55     29.55 o 
   5   3   1      351.09      382.31     19.03 o 
   6   3   1      267.49      291.00     12.88 o 
   7   3   1       20.34       18.45     12.57 o 
   8   3   1     1375.27     1036.04    613.75 o 
   9   3   1     2938.01     2516.27   1390.73 o 
  10   3   1      185.26      150.29    103.33 o 
  11   3   1       19.70        3.09     19.97 o 
  12   3   1      213.41      214.74     20.81 o 
  13   3   1       16.72        3.52     19.02 o 
  14   3   1        9.81       20.57     18.46 o 
  15   3   1        7.19       13.45     18.25 o 
  16   3   1      157.96      167.52     20.25 o 
  17   3   1      132.58      134.70     21.16 o 
  18   3   1       61.34       90.90     23.11 o 
 -18   4   1       40.37       52.74     21.68 o 
 -17   4   1        0.63        4.85     18.20 o 
 -16   4   1      208.69      192.32     18.23 o 
 -15   4   1       11.62       10.89     30.31 o 
 -14   4   1       93.26       96.22     18.07 o 
 -13   4   1      336.97      286.18     21.03 o 
 -12   4   1       92.47       83.38     20.09 o 
 -11   4   1        3.22       10.16     16.64 o 
 -10   4   1      172.81      127.63     17.55 o 
  -9   4   1       85.84       42.05     19.64 o 
  -8   4   1      442.71      384.46     42.63 o 
  -7   4   1      735.88      668.65    140.84 o 
  -6   4   1       23.99        0.00     11.63 o 
  -5   4   1     2414.57     2594.12   1481.68 o 
  -4   4   1     1980.47     1998.76    510.58 o 
  -3   4   1      280.12      292.62     66.21 o 
  -2   4   1       11.38        9.77      8.56 o 
  -1   4   1      492.61      487.28     83.44 o 
   0   4   1      755.86     1011.95     87.89 o 
   1   4   1      557.16      554.85     13.43 o 
   2   4   1     6299.00     6015.61    193.80 o 
   3   4   1      362.38      407.61     34.00 o 
   4   4   1       15.05        9.79     13.26 o 
   5   4   1     1673.59     1950.17     24.12 o 
   6   4   1       79.29       76.38     18.02 o 
   7   4   1      288.93      232.28    141.44 o 
   8   4   1        2.41        6.27     14.21 o 
   9   4   1       30.82       15.44     15.89 o 
  10   4   1       85.21       63.75     19.64 o 
  11   4   1     1077.76      905.66    540.68 o 
  12   4   1      104.11       63.65     67.63 o 
  13   4   1        0.66        4.14     20.73 o 
  14   4   1      208.05      212.42     21.29 o 
  15   4   1       33.79       39.22     19.70 o 
  16   4   1       85.73       43.64     40.03 o 
  17   4   1        0.16       45.67     23.20 o 
  18   4   1       18.59       35.43     31.89 o 
 -17   5   1        1.52        1.43     17.98 o 
 -16   5   1      156.56      110.21     18.43 o 
 -15   5   1      373.52      292.12     32.06 o 
 -14   5   1        7.79        6.01     17.40 o 
 -13   5   1       22.88       14.59     18.26 o 
 -12   5   1       61.85       30.25     19.19 o 
 -11   5   1      444.46      376.36     38.24 o 
 -10   5   1      143.68      120.46     19.06 o 
  -9   5   1        8.23        8.86     16.09 o 
  -8   5   1     1407.03      663.11    375.20 o 
  -7   5   1     3126.35     2584.74    588.16 o 
  -6   5   1     1668.56     1490.27    872.34 o 
  -5   5   1      800.16      693.55    191.32 o 
  -4   5   1      710.90      599.16    196.07 o 
  -3   5   1     3097.31     2832.37    798.65 o 
  -2   5   1     2529.07     2627.82    643.24 o 
  -1   5   1      614.56      762.40    125.78 o 
   0   5   1     5367.88     5891.04    629.53 o 
   1   5   1     2001.48     2286.88     25.25 o 
   2   5   1      726.61      748.07     44.34 o 
   3   5   1       11.16       17.14     10.95 o 
   4   5   1     7064.63     7190.13    115.83 o 
   5   5   1     3388.37     3374.46     89.63 o 
   6   5   1     1231.80     1103.23     40.99 o 
   7   5   1      106.09       85.13     66.73 o 
   8   5   1     1591.69     1407.02    802.68 o 
   9   5   1     1773.01     1497.47     48.94 o 
  10   5   1       10.29        2.71     18.22 o 
  11   5   1        1.17       12.38     19.35 o 
  12   5   1      249.42      289.35     37.91 o 
  13   5   1     1297.52     1000.09    393.62 o 
  14   5   1      230.69      234.81     34.11 o 
  15   5   1       29.06       22.87     57.85 o 
  16   5   1      100.62       93.87     21.73 o 
  17   5   1      166.36      168.06    112.83 o 
 -17   6   1      111.98       69.71     48.71 o 
 -16   6   1       68.76       45.50     23.12 o 
 -15   6   1        0.37       17.39     17.39 o 
 -14   6   1      140.19      113.82     19.58 o 
 -13   6   1      625.00      535.34    321.00 o 
 -12   6   1        2.93        5.32     18.97 o 
 -11   6   1      771.56      506.51    328.34 o 
 -10   6   1      691.74      540.03     55.86 o 
  -9   6   1     1460.53     1251.83    170.14 o 
  -8   6   1      782.09      600.77    167.22 o 
  -7   6   1      306.24      277.63     85.66 o 
  -6   6   1     1061.96     1023.06    624.76 o 
  -5   6   1      555.92      527.51    166.66 o 
  -4   6   1     1236.17     1086.15    339.43 o 
  -3   6   1      610.89      877.41    301.24 o 
  -2   6   1     4561.20     5291.48   1535.73 o 
  -1   6   1     1402.20     1508.52    272.44 o 
   0   6   1     1415.93     1452.56    185.51 o 
   1   6   1      692.45      704.26     27.64 o 
   2   6   1     2317.09     2608.16     67.13 o 
   3   6   1     2830.51     3174.66    104.64 o 
   4   6   1      480.88      444.26     45.16 o 
   5   6   1      167.24      177.95     16.92 o 
   6   6   1     1102.68     1038.58     25.35 o 
   7   6   1     2236.96     2107.97    118.87 o 
   8   6   1     1228.55      972.18    551.53 o 
   9   6   1      455.12      459.85     36.62 o 
  10   6   1      260.00      130.91    111.62 o 
  11   6   1     1210.99     1143.78    103.74 o 
  12   6   1      157.38      153.27    127.05 o 
  13   6   1       24.83       15.37     21.73 o 
  14   6   1      378.74      378.79     25.74 o 
  15   6   1      299.23      220.06    172.22 o 
  16   6   1      180.65      194.50     24.45 o 
 -16   7   1        0.88        7.75     17.97 o 
 -15   7   1        8.23       18.11     17.64 o 
 -14   7   1        0.23        3.42     17.00 o 
 -13   7   1       16.62       50.62     19.18 o 
 -12   7   1       34.73       63.58     17.95 o 
 -11   7   1      197.06       99.10     77.50 o 
 -10   7   1      449.19      355.31    260.53 o 
  -9   7   1       24.38       21.41     19.95 o 
  -8   7   1       14.95       22.29     22.29 o 
  -7   7   1        4.93       15.15     44.75 o 
  -6   7   1       14.86       45.39     24.53 o 
  -5   7   1        0.81        1.23     19.72 o 
  -4   7   1      448.93      507.71    205.00 o 
  -3   7   1       28.91       13.12     16.82 o 
  -2   7   1      181.62      225.69     54.01 o 
  -1   7   1       14.28       23.94     14.82 o 
   0   7   1      171.33      206.24     27.19 o 
   1   7   1       36.69       21.51     15.03 o 
   2   7   1      612.34      747.44     72.24 o 
   3   7   1       82.74       73.05     17.25 o 
   4   7   1        2.36       19.18     26.86 o 
   5   7   1        0.75       17.99     17.99 o 
   6   7   1       46.63       73.54     20.63 o 
   7   7   1       25.46       32.44     19.61 o 
   8   7   1      828.06      772.18     69.17 o 
   9   7   1      416.28      390.31     72.83 o 
  10   7   1       26.43        1.33     29.31 o 
  11   7   1       13.55       27.73     23.54 o 
  12   7   1        1.92        6.64     23.74 o 
  13   7   1        1.95       35.21     63.13 o 
  14   7   1        3.08       27.21     56.64 o 
  15   7   1       17.83        6.00     23.41 o 
 -15   8   1        4.94       36.46     25.59 o 
 -14   8   1      144.41      146.02     54.00 o 
 -13   8   1      147.19      105.64     21.08 o 
 -12   8   1       10.08       42.24     19.87 o 
 -11   8   1       49.01       58.66     20.26 o 
 -10   8   1      249.58      211.25     30.59 o 
  -9   8   1       99.65       97.21     22.94 o 
  -8   8   1      404.10      282.87    198.38 o 
  -7   8   1       12.79        4.70     43.33 o 
  -6   8   1     1508.05     1370.64    546.04 o 
  -5   8   1      275.33      262.07    108.08 o 
  -4   8   1      188.89      212.83    103.81 o 
  -3   8   1        0.89       26.86     32.97 o 
  -2   8   1      286.03      157.36     83.09 o 
  -1   8   1     3282.85     3818.28   1037.93 o 
   0   8   1       67.72       57.04     34.14 o 
   1   8   1       15.79       27.98     18.20 o 
   2   8   1      170.65      227.00     22.95 o 
   3   8   1     1204.69     1468.36    117.17 o 
   4   8   1     1168.37     1264.05     95.48 o 
   5   8   1      282.82      330.32     23.13 o 
   6   8   1      574.87      566.69     63.56 o 
   7   8   1      507.94      464.80     28.47 o 
   8   8   1      719.93      634.17     29.57 o 
   9   8   1        3.53       10.18     24.36 o 
  10   8   1       18.31       22.97     29.36 o 
  11   8   1      231.22      222.80     26.15 o 
  12   8   1      210.97      172.81    133.62 o 
  13   8   1        7.39       14.35     24.31 o 
  14   8   1      102.05      114.38     57.43 o 
 -13   9   1        2.67       27.08     20.24 o 
 -12   9   1      299.52      254.87     34.24 o 
 -11   9   1      109.85       64.55     24.61 o 
 -10   9   1       38.61       41.31     24.13 o 
  -9   9   1        2.30       22.63     72.35 o 
  -8   9   1      456.25      328.81     93.16 o 
  -7   9   1      278.84      274.75    101.07 o 
  -6   9   1      228.86      194.10     73.90 o 
  -5   9   1       49.25       20.31     22.38 o 
  -4   9   1       11.17       21.69     40.80 o 
  -3   9   1     1039.40     1067.79    457.91 o 
  -2   9   1      622.86      662.21    215.01 o 
  -1   9   1       77.69      103.37     21.33 o 
   0   9   1      974.45      926.38    173.85 o 
   1   9   1      741.74      870.84    108.06 o 
   2   9   1       28.57       12.56     27.49 o 
   3   9   1       14.12        3.61     23.77 o 
   4   9   1       13.35       18.86     25.38 o 
   5   9   1      615.28      694.41     30.63 o 
   6   9   1      237.72      220.96     25.34 o 
   7   9   1      102.40      104.33     24.24 o 
   8   9   1      194.48      146.59     27.03 o 
   9   9   1      308.33      279.10     27.94 o 
  10   9   1      359.35      352.76     28.27 o 
  11   9   1       27.95       30.16     25.93 o 
  12   9   1      114.47      136.89     43.00 o 
  13   9   1      131.96       95.73    100.26 o 
 -11  10   1       22.84       19.86     23.79 o 
 -10  10   1       23.45       35.82     25.03 o 
  -9  10   1       51.66       17.80     26.77 o 
  -8  10   1       28.62       20.42     39.51 o 
  -7  10   1       27.68       29.50     26.03 o 
  -6  10   1      362.29      270.58    107.87 o 
  -5  10   1     1514.63     1392.82    674.05 o 
  -4  10   1      294.30      288.98    119.93 o 
  -3  10   1        0.15       22.82     24.93 o 
  -2  10   1       13.42       57.26     23.91 o 
  -1  10   1       71.17      127.74     63.20 o 
   0  10   1       38.76       58.15     20.16 o 
   1  10   1       92.03      113.02     59.07 o 
   2  10   1      475.10      576.29     32.19 o 
   3  10   1     1265.35     1534.83    209.91 o 
   4  10   1      396.72      407.93     31.94 o 
   5  10   1       14.27       27.01     27.27 o 
   6  10   1      156.55      205.88     29.11 o 
   7  10   1       89.97       83.64     28.28 o 
   8  10   1       21.85       11.97     27.64 o 
   9  10   1       26.76       14.01     68.79 o 
  10  10   1       70.10      109.15     28.50 o 
  11  10   1       41.47       68.06     28.09 o 
  -9  11   1        8.65       32.63     44.12 o 
  -8  11   1        1.62        3.28     80.00 o 
  -7  11   1       45.98       22.44     28.99 o 
  -6  11   1        0.01       12.40     28.30 o 
  -5  11   1       61.21       86.32     32.95 o 
  -4  11   1       10.21        4.05     28.21 o 
  -3  11   1       11.18        7.40     55.45 o 
  -2  11   1       16.98       47.83     27.94 o 
  -1  11   1       27.88       47.14     27.54 o 
   0  11   1       36.57       46.85     22.84 o 
   1  11   1        1.29       15.09     29.48 o 
   2  11   1       35.24       48.91     30.87 o 
   3  11   1       90.19      147.64     54.44 o 
   4  11   1       17.77        5.06     45.62 o 
   5  11   1       53.07       37.11     31.49 o 
   6  11   1        8.07       24.68     30.92 o 
   7  11   1       10.52       27.14     30.30 o 
   8  11   1       28.51       45.01     46.33 o 
   9  11   1       39.60       18.10     30.89 o 
  -5  12   1      158.73      218.56    104.32 o 
  -4  12   1       59.05       31.09     40.11 o 
  -3  12   1       19.90       26.78     33.27 o 
  -2  12   1       17.57        1.10     63.79 o 
  -1  12   1      250.96      282.20    118.96 o 
   0  12   1       26.21       25.62     35.66 o 
   1  12   1      196.51      232.75     37.74 o 
   2  12   1      249.74      297.81     53.24 o 
   3  12   1      117.12      209.22     36.36 o 
   4  12   1       50.29       79.70     37.17 o 
   5  12   1        9.63        7.83     35.50 o 
 -19   0   2       52.95      158.09     45.93 o 
 -18   0   2       20.46       28.17     28.17 o 
 -17   0   2        1.88       21.63     22.27 o 
 -16   0   2       16.99       10.08     19.54 o 
 -15   0   2      381.21      350.18     22.45 o 
 -14   0   2      434.41      335.63     23.81 o 
 -13   0   2        5.13        0.89     19.40 o 
 -12   0   2       59.63       12.11     22.21 o 
 -11   0   2     2622.39     2325.05     46.55 o 
 -10   0   2     3717.90     3696.18     53.42 o 
  -9   0   2     2348.96     2458.04     44.74 o 
  -8   0   2      469.39      526.63     26.93 o 
  -7   0   2     3550.59     4084.24     48.06 o 
  -6   0   2      531.82      569.60     21.91 o 
  -5   0   2      183.02      214.83     14.64 o 
  -4   0   2      267.70      279.40     13.74 o 
  -3   0   2    21529.07    25573.30    330.83 o 
  -2   0   2   127191.38   116231.31    645.95 o 
  -1   0   2      377.52      443.82     11.16 o 
   0   0   2      763.29      714.74     16.61 o 
   1   0   2     3093.78     2663.70     19.79 o 
   2   0   2     8641.94     7838.74    157.79 o 
   3   0   2     2779.84     2974.00     27.28 o 
   4   0   2     7700.20     8352.11    197.67 o 
   5   0   2     8527.08     8202.23    216.61 o 
   6   0   2    12018.30    12638.19    295.51 o 
   7   0   2     6625.36     8006.68     63.64 o 
   8   0   2     2807.71     2955.35     45.14 o 
   9   0   2     1345.75     1375.52     37.32 o 
  10   0   2     3942.69     4120.52     60.48 o 
  11   0   2     2243.18     2368.33     50.13 o 
  12   0   2       89.37       27.73     25.21 o 
  13   0   2     1486.90     1241.73     41.08 o 
  14   0   2      492.03      424.14     30.99 o 
  15   0   2      305.69      300.73     29.70 o 
  16   0   2        0.71       25.75     25.75 o 
  17   0   2      591.07      583.72     34.06 o 
  18   0   2      400.35      468.25     33.90 o 
 -19   1   2        2.26        7.99     34.72 o 
 -18   1   2       30.27       42.89     23.82 o 
 -17   1   2       54.00       73.35     19.21 o 
 -16   1   2       36.80       26.22     17.57 o 
 -15   1   2        4.95        3.96     26.03 o 
 -14   1   2       52.58       23.80     17.90 o 
 -13   1   2      833.87      666.49     24.37 o 
 -12   1   2       12.07        9.48     17.82 o 
 -11   1   2       78.37       89.89     17.02 o 
 -10   1   2        6.43       23.46     24.79 o 
  -9   1   2      853.34      952.38     23.20 o 
  -8   1   2     1980.62     2292.35     97.90 o 
  -7   1   2       28.49       57.21     15.57 o 
  -6   1   2     1190.10     1349.90     27.56 o 
  -5   1   2      957.86      998.54     67.80 o 
  -4   1   2     1617.42     1772.52     54.53 o 
  -3   1   2     2789.52     3305.08   1796.77 o 
  -2   1   2     2793.45     3365.99    112.00 o 
  -1   1   2      616.23      623.08     27.26 o 
   0   1   2     3007.74     2865.80    103.31 o 
   1   1   2      278.52      281.40      7.28 o 
   2   1   2      153.18      168.34     13.37 o 
   3   1   2     1763.52     1774.18     15.35 o 
   4   1   2     2416.44     2438.65     20.57 o 
   5   1   2       87.92       93.04      9.46 o 
   6   1   2     4619.37     5425.35     33.82 o 
   7   1   2      782.66      875.20     18.65 o 
   8   1   2     1152.04     1202.24     22.53 o 
   9   1   2     1561.87     1833.02     29.13 o 
  10   1   2      281.64      243.77     32.46 o 
  11   1   2      533.39      445.54     22.66 o 
  12   1   2      282.58      236.47     20.02 o 
  13   1   2       42.65       41.98     59.93 o 
  14   1   2        0.98        1.67     18.04 o 
  15   1   2      271.40      267.61     21.19 o 
  16   1   2      493.24      462.24     33.71 o 
  17   1   2      128.83      112.39     20.79 o 
  18   1   2        9.81        7.09     21.43 o 
 -18   2   2        4.39       16.50     40.96 o 
 -17   2   2       53.42      102.81     20.75 o 
 -16   2   2       13.03        5.57     18.77 o 
 -15   2   2        2.61        8.28     44.87 o 
 -14   2   2       64.12        3.57     25.42 o 
 -13   2   2       98.22       98.94     19.26 o 
 -12   2   2       54.59       65.00     19.72 o 
 -11   2   2       34.41       19.68     18.18 o 
 -10   2   2      255.35      267.07     21.16 o 
  -9   2   2      200.11      228.12     17.58 o 
  -8   2   2      560.78      552.30     44.64 o 
  -7   2   2       78.35       79.50     12.93 o 
  -6   2   2      387.23      490.12     33.93 o 
  -5   2   2     1781.51     1858.02    123.93 o 
  -4   2   2     3910.35     4502.85    338.21 o 
  -3   2   2     6572.08     5981.84      6.51 o 
  -2   2   2      425.39      483.25     16.31 o 
  -1   2   2       15.08        7.36     10.92 o 
   0   2   2     2786.98     3613.36   1993.34 o 
   1   2   2     2325.31     2357.22     33.22 o 
   2   2   2      786.05      781.12    440.53 o 
   3   2   2     1117.22      980.38    540.39 o 
   4   2   2       95.66      102.42     68.48 o 
   5   2   2      854.85      745.99    413.50 o 
   6   2   2     1032.03     1125.06     18.47 o 
   7   2   2      198.58      229.72    139.92 o 
   8   2   2        0.93       13.72     13.72 o 
   9   2   2       44.17       23.29     17.14 o 
  10   2   2       19.81        0.66     43.53 o 
  11   2   2      201.53      271.59     20.24 o 
  12   2   2       13.39        7.09     18.25 o 
  13   2   2      127.81      136.12     20.05 o 
  14   2   2        2.40        1.47     19.37 o 
  15   2   2      373.33      350.72     35.97 o 
  16   2   2        0.00       12.38     20.10 o 
  17   2   2       11.43        1.62     20.84 o 
  18   2   2        3.97        4.24     29.32 o 
 -18   3   2        3.41       27.13     24.20 o 
 -17   3   2       27.54       24.50     20.46 o 
 -16   3   2      250.48      249.08     21.34 o 
 -15   3   2       54.67       12.76     25.22 o 
 -14   3   2       75.49       77.97     18.96 o 
 -13   3   2      275.69      231.56     21.53 o 
 -12   3   2      142.46      195.26     30.48 o 
 -11   3   2       11.04       19.54     17.51 o 
 -10   3   2      205.45      197.31     18.29 o 
  -9   3   2     1920.49     1866.68    216.72 o 
  -8   3   2     2296.58     2249.13    258.13 o 
  -7   3   2      388.41      319.20     15.30 o 
  -6   3   2      364.21      422.66     54.94 o 
  -5   3   2      433.91      424.25     61.26 o 
  -4   3   2     2792.60     2950.75    295.82 o 
  -3   3   2      657.24      662.70     53.66 o 
  -2   3   2     1079.13     1154.50     87.45 o 
  -1   3   2     5536.69     6251.88    464.83 o 
   0   3   2     6099.72     6713.23    302.08 o 
   1   3   2     1300.91     1255.91     76.05 o 
   2   3   2     1038.35     1110.12     33.28 o 
   3   3   2     7212.18     6751.61   3662.06 o 
   4   3   2     5142.39     4800.23   2607.89 o 
   5   3   2      645.54      546.44    313.22 o 
   6   3   2      501.54      552.38     15.95 o 
   7   3   2     2341.29     2068.29   1154.13 o 
   8   3   2     2704.22     2663.72   1461.44 o 
   9   3   2     1048.37     1033.70    589.71 o 
  10   3   2       79.12       43.12     46.19 o 
  11   3   2     2504.39     2255.99   1252.22 o 
  12   3   2     2072.93     1876.84     35.61 o 
  13   3   2       23.34        2.75     30.74 o 
  14   3   2      314.10      258.74     41.21 o 
  15   3   2      447.67      454.97     23.99 o 
  16   3   2      565.50      538.04     38.34 o 
  17   3   2      137.00      147.99     22.78 o 
  18   3   2        7.50       18.67     23.96 o 
 -18   4   2      137.57      193.08     32.09 o 
 -17   4   2        7.13       17.90     19.92 o 
 -16   4   2       68.79       87.73     50.34 o 
 -15   4   2      551.69      460.03     23.23 o 
 -14   4   2      340.76      327.72     21.41 o 
 -13   4   2        2.93       13.77     18.47 o 
 -12   4   2      375.01      326.57     28.23 o 
 -11   4   2      901.74      780.52    110.27 o 
 -10   4   2      939.49      862.51     94.65 o 
  -9   4   2       80.61       65.76     48.53 o 
  -8   4   2     1022.52     1076.90    138.64 o 
  -7   4   2     3035.52     3101.71   1755.59 o 
  -6   4   2     3844.80     4287.15   2334.71 o 
  -5   4   2        7.24       26.23     11.21 o 
  -4   4   2     1658.51     1919.40    232.75 o 
  -3   4   2     1374.94     1391.45    207.64 o 
  -2   4   2     2337.72     2503.24   1368.02 o 
  -1   4   2     1319.91     1679.83    117.30 o 
   0   4   2     2256.65     2338.45    157.17 o 
   1   4   2     3102.32     3067.48    114.28 o 
   2   4   2     3157.06     3050.14    124.70 o 
   3   4   2     3365.68     3386.40     25.16 o 
   4   4   2      567.75      690.53     14.95 o 
   5   4   2     6031.34     6460.31     70.72 o 
   6   4   2     3299.69     3191.27   1757.16 o 
   7   4   2      178.95      187.29    144.27 o 
   8   4   2       58.16       31.06     20.75 o 
   9   4   2     1172.98     1224.62     40.11 o 
  10   4   2     3189.32     3076.73   1686.32 o 
  11   4   2      936.88      822.42    462.22 o 
  12   4   2       64.93       62.80     21.23 o 
  13   4   2       93.80       90.46     62.93 o 
  14   4   2     1001.37      929.67     29.95 o 
  15   4   2      174.01      220.37     22.41 o 
  16   4   2       20.84       37.03     24.07 o 
  17   4   2      191.84      161.71    111.08 o 
 -17   5   2        1.03       33.36     19.20 o 
 -16   5   2        2.33       24.95     18.71 o 
 -15   5   2        2.37        0.34     18.67 o 
 -14   5   2      159.29      122.44     44.03 o 
 -13   5   2       86.66       41.48     20.01 o 
 -12   5   2      359.82      303.55     34.65 o 
 -11   5   2       34.92       24.67     32.77 o 
 -10   5   2        2.04        8.00     18.43 o 
  -9   5   2       47.15       31.89     17.70 o 
  -8   5   2       72.62       65.61     25.34 o 
  -7   5   2      271.56      259.77     42.69 o 
  -6   5   2       24.14       18.71     13.15 o 
  -5   5   2      120.51      110.55     88.35 o 
  -4   5   2      581.18      670.99    146.38 o 
  -3   5   2      743.01      813.48    118.68 o 
  -2   5   2      219.18      267.54     25.75 o 
  -1   5   2     2219.65     2603.45    238.79 o 
   0   5   2     3430.57     3631.59    227.36 o 
   1   5   2      712.83      853.47     22.98 o 
   2   5   2        0.45        8.09     10.64 o 
   3   5   2        6.61       18.26     19.73 o 
   4   5   2      846.59     1026.19     34.81 o 
   5   5   2      106.48       90.08     86.09 o 
   6   5   2      813.27      903.55     21.19 o 
   7   5   2      233.91      291.70     28.65 o 
   8   5   2      269.75      248.98    145.95 o 
   9   5   2      397.10      418.32    281.78 o 
  10   5   2      325.75      369.46     23.96 o 
  11   5   2       90.73       45.00     28.57 o 
  12   5   2      162.22      178.03     40.00 o 
  13   5   2        3.29       13.12     40.79 o 
  14   5   2        7.34        7.03     23.28 o 
  15   5   2       20.70       51.85     33.89 o 
  16   5   2       35.71       44.59     23.25 o 
  17   5   2        0.48       60.14     23.57 o 
 -16   6   2       54.40       46.36     19.26 o 
 -15   6   2       35.27        8.93     19.14 o 
 -14   6   2       66.85       32.35     20.09 o 
 -13   6   2      248.49      159.33     37.65 o 
 -12   6   2      106.40       24.97     65.23 o 
 -11   6   2      288.70      277.43     59.69 o 
 -10   6   2       46.92       43.54     23.33 o 
  -9   6   2      129.83      143.24     19.67 o 
  -8   6   2       63.28       50.08     35.93 o 
  -7   6   2      313.59      375.98     90.68 o 
  -6   6   2      488.25      489.74     84.49 o 
  -5   6   2      119.18      124.19     19.00 o 
  -4   6   2       67.66       52.85     23.67 o 
  -3   6   2     1501.40     1592.47    238.99 o 
  -2   6   2      178.80      216.91     25.11 o 
  -1   6   2      883.63      940.31     91.08 o 
   0   6   2      116.96      113.48     23.82 o 
   1   6   2      462.49      518.81     16.76 o 
   2   6   2     1833.57     2053.65     48.10 o 
   3   6   2       82.24       59.04     13.91 o 
   4   6   2      265.86      263.52     15.68 o 
   5   6   2      189.62      217.17     16.74 o 
   6   6   2      533.41      511.96    301.36 o 
   7   6   2      861.36      964.30     28.09 o 
   8   6   2       34.92       23.31     33.13 o 
   9   6   2     1852.87     1727.15    993.03 o 
  10   6   2      274.82      242.31    130.97 o 
  11   6   2       81.09       84.72     22.91 o 
  12   6   2        9.15       41.53     28.33 o 
  13   6   2      161.45      120.44     42.26 o 
  14   6   2      194.42      173.50     25.95 o 
  15   6   2       14.59       45.31     25.10 o 
  16   6   2        4.81        4.04     24.28 o 
 -15   7   2        8.12       25.05     19.51 o 
 -14   7   2       19.12       24.52     24.27 o 
 -13   7   2       14.67       20.37     20.64 o 
 -12   7   2      242.76      109.35    108.33 o 
 -11   7   2       45.96       16.54     21.63 o 
 -10   7   2      345.63      264.77    214.73 o 
  -9   7   2      135.91      155.67     21.82 o 
  -8   7   2      253.24      249.12     51.00 o 
  -7   7   2      147.60      153.60     24.37 o 
  -6   7   2      499.59      491.60    106.62 o 
  -5   7   2     2058.63     1986.81    446.01 o 
  -4   7   2      316.07      265.18     32.81 o 
  -3   7   2      637.53      572.41    104.05 o 
  -2   7   2      103.50      131.11     27.15 o 
  -1   7   2     2355.48     2603.45    336.08 o 
   0   7   2      336.06      399.32     32.05 o 
   1   7   2       85.94       85.47     34.79 o 
   2   7   2      615.64      639.41     19.46 o 
   3   7   2     1629.79     1752.13     35.80 o 
   4   7   2     2066.80     2049.38    113.55 o 
   5   7   2      250.73      265.08     19.94 o 
   6   7   2        9.37       40.72     19.61 o 
   7   7   2     1089.76     1278.93     67.31 o 
   8   7   2      376.70      406.99     25.21 o 
   9   7   2       52.17       29.11     23.41 o 
  10   7   2      222.50      182.90     50.86 o 
  11   7   2      211.20      249.41     25.89 o 
  12   7   2      492.28      414.64    285.57 o 
  13   7   2      417.56      246.01    174.38 o 
  14   7   2        0.60       35.55     25.09 o 
  15   7   2      129.01      103.93     96.27 o 
 -14   8   2       96.88        7.76     45.50 o 
 -13   8   2       36.30       33.08     21.63 o 
 -12   8   2       58.27       21.75     22.36 o 
 -11   8   2      154.53      147.34     23.98 o 
 -10   8   2       30.28       15.50     22.14 o 
  -9   8   2      114.51       47.14     64.42 o 
  -8   8   2        0.63        8.05     22.77 o 
  -7   8   2      711.73      752.43    230.96 o 
  -6   8   2     1484.60     1463.33    359.33 o 
  -5   8   2      417.26      388.12    112.60 o 
  -4   8   2       24.84       23.25     18.58 o 
  -3   8   2      126.42      140.14     26.10 o 
  -2   8   2      487.07      535.44     92.88 o 
  -1   8   2      170.59      167.49     38.07 o 
   0   8   2       69.42       70.96     17.40 o 
   1   8   2     2290.46     2366.02    129.62 o 
   2   8   2     2184.32     2206.57     59.88 o 
   3   8   2      398.77      406.67     21.40 o 
   4   8   2      143.08      188.34     21.38 o 
   5   8   2      441.30      493.79     39.75 o 
   6   8   2      337.85      418.04     24.96 o 
   7   8   2      264.34      333.09     42.18 o 
   8   8   2        1.78       15.70     25.73 o 
   9   8   2      300.65      276.62     44.54 o 
  10   8   2      542.52      299.68    230.25 o 
  11   8   2       30.29       42.57     26.69 o 
  12   8   2       90.99       83.76     26.52 o 
  13   8   2      225.41      102.46    135.13 o 
  14   8   2      137.93      185.43     54.49 o 
 -13   9   2        5.88        9.27     22.03 o 
 -12   9   2        2.26       19.70     23.15 o 
 -11   9   2        1.03       20.45     25.07 o 
 -10   9   2       16.57      107.42     94.90 o 
  -9   9   2       10.16       21.78     46.88 o 
  -8   9   2       26.25       11.73     24.26 o 
  -7   9   2       23.82       25.51     29.64 o 
  -6   9   2       89.52       93.99     35.65 o 
  -5   9   2      324.19      309.94    106.83 o 
  -4   9   2       18.03       37.67     20.66 o 
  -3   9   2        6.53        5.24     20.34 o 
  -2   9   2       33.58       34.41     19.81 o 
  -1   9   2       11.70       25.23     19.36 o 
   0   9   2      120.16      142.76     30.52 o 
   1   9   2        3.87        5.63     19.22 o 
   2   9   2      543.75      570.74     24.70 o 
   3   9   2       62.44       28.79     22.07 o 
   4   9   2       26.93       67.98     35.62 o 
   5   9   2        2.32       22.94     23.74 o 
   6   9   2       28.79       10.78     25.22 o 
   7   9   2       18.07       26.22     26.22 o 
   8   9   2        8.50       15.11     26.56 o 
   9   9   2        2.16       35.42     26.89 o 
  10   9   2       68.78       55.41     28.46 o 
  11   9   2       33.91        7.58     42.29 o 
  12   9   2       10.93       50.67     35.00 o 
 -11  10   2       65.71       39.55     34.55 o 
 -10  10   2       10.63       13.32     29.39 o 
  -9  10   2       16.12       46.66     26.54 o 
  -8  10   2       35.12       57.37     27.27 o 
  -7  10   2      329.40      338.49    118.33 o 
  -6  10   2      411.50      407.82    117.84 o 
  -5  10   2       51.08       46.02     26.15 o 
  -4  10   2      134.67      134.83     25.69 o 
  -3  10   2       90.04      169.77     41.11 o 
  -2  10   2        6.62        9.85     23.11 o 
  -1  10   2       37.03       47.49     30.79 o 
   0  10   2       53.70       14.84     25.89 o 
   1  10   2      639.58      749.81     68.30 o 
   2  10   2      446.99      495.63     42.52 o 
   3  10   2       88.07      162.41     47.24 o 
   4  10   2       21.30       10.99     40.66 o 
   5  10   2       55.70       59.09     27.22 o 
   6  10   2      138.46      161.16     29.87 o 
   7  10   2       43.77        9.48     30.39 o 
   8  10   2        2.28       22.20     28.49 o 
   9  10   2       87.02      110.31     30.79 o 
  10  10   2       18.26       17.35     29.64 o 
  -8  11   2        4.82       32.62     29.58 o 
  -7  11   2       23.97       21.92     29.82 o 
  -6  11   2        0.78        5.18     29.28 o 
  -5  11   2      161.91      191.45     76.15 o 
  -4  11   2      229.87      253.70     30.97 o 
  -3  11   2        0.59       37.19     28.32 o 
  -2  11   2       26.74       45.89     28.45 o 
  -1  11   2       18.49       54.10     28.91 o 
   0  11   2      173.08      238.96     60.08 o 
   1  11   2      149.03      174.42     47.65 o 
   2  11   2      106.64      145.85     29.34 o 
   3  11   2       52.19       68.57     30.60 o 
   4  11   2       34.55      113.84     30.03 o 
   5  11   2      135.24      141.05     32.96 o 
   6  11   2       26.43       58.51     40.25 o 
   7  11   2      399.18      319.03    218.32 o 
   8  11   2      239.59      172.67     40.59 o 
  -4  12   2        2.14       37.68     32.06 o 
  -3  12   2      101.54      155.50     69.60 o 
  -2  12   2       14.42       40.42     46.25 o 
  -1  12   2        4.21        0.16     35.06 o 
   0  12   2        0.38       36.52     36.52 o 
   1  12   2        8.62       28.96     37.69 o 
   2  12   2       53.60       47.54     41.93 o 
   3  12   2        3.63        3.45     32.36 o 
   4  12   2       19.01       57.31     33.84 o 
 -18   1   3       60.85       62.35     45.78 o 
 -17   1   3       13.25       26.06     20.99 o 
 -16   1   3        5.70        2.75     20.07 o 
 -15   1   3       66.39       34.39     20.59 o 
 -14   1   3      198.98      193.50     22.48 o 
 -13   1   3      100.00      109.03     30.21 o 
 -12   1   3      128.11      109.86     21.24 o 
 -11   1   3      549.31      634.69     24.86 o 
 -10   1   3      202.78      257.58     67.22 o 
  -9   1   3      665.39      836.11     57.63 o 
  -8   1   3       22.48       34.31     14.56 o 
  -7   1   3      881.10      979.26     19.73 o 
  -6   1   3     2786.57     3077.14     27.34 o 
  -5   1   3      111.28      109.44     11.07 o 
  -4   1   3        4.95        7.86      8.50 o 
  -3   1   3      399.23      398.10     15.07 o 
  -2   1   3      461.66      438.07     12.06 o 
  -1   1   3      748.23      813.49     23.92 o 
   0   1   3      570.94      680.55     13.24 o 
   1   1   3     3122.45     3458.38     70.75 o 
   2   1   3     7837.33     7587.41    214.33 o 
   3   1   3     3962.58     3536.16     48.21 o 
   4   1   3        3.41        3.64      8.01 o 
   5   1   3      532.72      599.19     23.67 o 
   6   1   3     1838.24     1711.60     21.48 o 
   7   1   3     1983.42     2178.54     31.24 o 
   8   1   3       12.01       30.87     27.89 o 
   9   1   3     1464.69     1526.58     27.94 o 
  10   1   3     2604.85     2827.58     38.67 o 
  11   1   3     2165.70     2404.87     86.90 o 
  12   1   3      383.80      415.06     25.31 o 
  13   1   3      385.22      410.70     26.71 o 
  14   1   3      595.08      558.28     27.59 o 
  15   1   3      170.62      140.73     22.75 o 
  16   1   3       29.60       16.66     21.49 o 
  17   1   3       20.20       34.79     21.34 o 
  18   1   3      344.86      381.12     28.52 o 
 -18   2   3        0.26        6.87     65.09 o 
 -17   2   3      214.29      217.85     24.71 o 
 -16   2   3      120.18      116.90     23.18 o 
 -15   2   3       48.10       38.12     20.95 o 
 -14   2   3       75.29       94.51     21.12 o 
 -13   2   3      198.78      190.58     21.79 o 
 -12   2   3      920.64      927.03     64.02 o 
 -11   2   3      653.82      745.72     25.42 o 
 -10   2   3        0.42       15.42     18.13 o 
  -9   2   3      303.71      266.83    147.14 o 
  -8   2   3     2328.68     2680.47    187.70 o 
  -7   2   3     1522.33     1377.94    787.24 o 
  -6   2   3      246.37      224.12     12.95 o 
  -5   2   3      975.26      945.42    540.83 o 
  -4   2   3     8511.02     8889.63    507.66 o 
  -3   2   3     4366.68     4617.66    151.65 o 
  -2   2   3      963.97     1096.20    611.04 o 
  -1   2   3     2676.95     2708.44   1460.86 o 
   0   2   3     4818.94     5360.77    139.82 o 
   1   2   3     6597.30     7359.78    173.20 o 
   2   2   3     1162.79     1075.89     19.97 o 
   3   2   3      875.39      799.01     31.30 o 
   4   2   3     3703.06     3438.58     27.50 o 
   5   2   3     5728.85     5214.20   2878.41 o 
   6   2   3      807.16      871.75     17.62 o 
   7   2   3     1772.32     1558.74    878.54 o 
   8   2   3     6965.17     7688.60     94.02 o 
   9   2   3     1173.61     1119.61    665.52 o 
  10   2   3      965.89     1125.24     28.82 o 
  11   2   3      180.27      199.99     25.14 o 
  12   2   3     1562.08     1639.03     35.95 o 
  13   2   3     1124.55     1244.01     33.11 o 
  14   2   3       27.25       14.34     22.92 o 
  15   2   3      145.12      129.07     22.31 o 
  16   2   3      407.59      371.00     26.91 o 
  17   2   3      599.28      634.52     29.29 o 
 -18   3   3        4.18       34.18     46.05 o 
 -17   3   3        1.27        6.70     21.85 o 
 -16   3   3       37.91       32.41     21.18 o 
 -15   3   3       20.18       20.40     20.40 o 
 -14   3   3       12.87        6.07     28.80 o 
 -13   3   3       55.91       63.43     26.56 o 
 -12   3   3       57.17       37.56     20.88 o 
 -11   3   3       80.38       94.88     20.16 o 
 -10   3   3      603.97      675.73     26.11 o 
  -9   3   3       19.83       10.52     16.68 o 
  -8   3   3       88.33      123.22     15.52 o 
  -7   3   3      433.39      588.73     88.91 o 
  -6   3   3     1039.24     1073.04     97.01 o 
  -5   3   3     1352.39     1379.84     93.12 o 
  -4   3   3      672.66      650.80     17.94 o 
  -3   3   3     1253.22     1333.41    104.23 o 
  -2   3   3      977.93      901.55    504.24 o 
  -1   3   3     3069.89     3536.71    152.62 o 
   0   3   3     2262.91     2521.01     74.40 o 
   1   3   3     2123.25     2400.09   1303.48 o 
   2   3   3      538.03      537.19     17.94 o 
   3   3   3      454.64      390.65    234.92 o 
   4   3   3      442.84      465.12     13.03 o 
   5   3   3      904.05      714.71    417.29 o 
   6   3   3     1705.02     1654.39     22.95 o 
   7   3   3     1694.96     1774.36     25.90 o 
   8   3   3      187.56      166.23    117.26 o 
   9   3   3        4.62       10.30     21.81 o 
  10   3   3      699.45      797.99     26.80 o 
  11   3   3      140.08      624.43    317.02 o 
  12   3   3        2.54       31.60     22.14 o 
  13   3   3        1.62       32.95     22.85 o 
  14   3   3      496.26      469.37     47.69 o 
  15   3   3      295.10      291.81     25.11 o 
  16   3   3        2.14       23.57     23.57 o 
  17   3   3       13.30        7.20     23.75 o 
 -17   4   3        0.71       25.60     22.58 o 
 -16   4   3        1.10        1.03     19.29 o 
 -15   4   3      136.30      112.84     24.95 o 
 -14   4   3       46.70       49.42     20.55 o 
 -13   4   3       52.51        4.41     20.55 o 
 -12   4   3       63.23      119.01     21.02 o 
 -11   4   3       19.99       17.00     34.00 o 
 -10   4   3      113.49      123.22     20.32 o 
  -9   4   3      123.38       56.01     82.28 o 
  -8   4   3      195.10      251.08     21.59 o 
  -7   4   3      352.89      425.88    251.17 o 
  -6   4   3        0.52        5.00     12.35 o 
  -5   4   3       64.67      100.80     14.72 o 
  -4   4   3      141.49      158.83     14.15 o 
  -3   4   3      970.35      948.61    532.38 o 
  -2   4   3       26.94       38.17     12.25 o 
  -1   4   3      964.42     1273.08    713.73 o 
   0   4   3      897.22     1025.14     31.05 o 
   1   4   3       27.76       46.01     12.03 o 
   2   4   3       37.54       38.01     10.12 o 
   3   4   3        2.08        2.97      8.95 o 
   4   4   3      536.99      454.46     13.67 o 
   5   4   3      135.75       77.13     59.15 o 
   6   4   3        3.30        9.84     11.40 o 
   7   4   3      140.66      100.32    101.90 o 
   8   4   3       79.89       78.33     18.07 o 
   9   4   3      509.23      451.15    260.51 o 
  10   4   3        7.32       28.43     20.80 o 
  11   4   3       26.36       55.58     23.91 o 
  12   4   3        7.62       16.42     23.22 o 
  13   4   3      103.93       91.37     36.27 o 
  14   4   3       22.99       32.09     23.10 o 
  15   4   3        0.70        4.47     25.25 o 
  16   4   3       45.07       21.58     25.87 o 
  17   4   3       26.82       43.92     25.83 o 
 -17   5   3       59.45       52.38     22.34 o 
 -16   5   3       13.13       13.81     21.20 o 
 -15   5   3       30.39       11.14     36.63 o 
 -14   5   3        2.77        7.00     29.35 o 
 -13   5   3        9.46       18.99     45.42 o 
 -12   5   3        3.41       11.62     21.04 o 
 -11   5   3       66.72       46.12     39.81 o 
 -10   5   3      584.28      608.97     35.56 o 
  -9   5   3      518.74      596.35     82.73 o 
  -8   5   3       81.21       53.64     45.88 o 
  -7   5   3      406.08      400.14     20.01 o 
  -6   5   3      627.07      578.45     40.38 o 
  -5   5   3      902.09      789.24     69.20 o 
  -4   5   3       13.30        4.97     17.23 o 
  -3   5   3     1205.58     1068.84    617.97 o 
  -2   5   3     3213.33     3217.97    245.63 o 
  -1   5   3      931.10      934.82    537.42 o 
   0   5   3        0.99        2.12     11.65 o 
   1   5   3      858.25      842.24     22.24 o 
   2   5   3     3741.92     3317.46   1861.64 o 
   3   5   3     1894.94     1803.90     57.88 o 
   4   5   3      269.59      156.04     99.80 o 
   5   5   3     1360.93     1105.31    642.08 o 
   6   5   3     2447.50     2387.64   1306.56 o 
   7   5   3     1195.44     1161.39     25.06 o 
   8   5   3       60.45       71.62     34.10 o 
   9   5   3      181.73      180.44     22.88 o 
  10   5   3     1010.82     1124.38     32.20 o 
  11   5   3     1173.28     1126.07    644.91 o 
  12   5   3       43.04       87.07     24.63 o 
  13   5   3      183.76      163.75    157.42 o 
  14   5   3      408.38      374.13     30.14 o 
  15   5   3      433.65      328.78    175.48 o 
  16   5   3      147.97      180.06     25.86 o 
 -16   6   3       99.71       49.43     22.14 o 
 -15   6   3       89.53       74.25     21.81 o 
 -14   6   3       56.93       20.43     22.11 o 
 -13   6   3      153.27       84.25     94.51 o 
 -12   6   3      226.19      235.69     25.15 o 
 -11   6   3      604.16      572.54    367.96 o 
 -10   6   3        0.95       21.93     21.93 o 
  -9   6   3      599.81      559.81    346.51 o 
  -8   6   3      183.63      187.57     27.51 o 
  -7   6   3      312.25      293.26     42.75 o 
  -6   6   3      423.28      364.48     66.30 o 
  -5   6   3     1169.63     1350.02    172.86 o 
  -4   6   3     1658.48     1654.78    208.28 o 
  -3   6   3       21.30       37.41     14.88 o 
  -2   6   3      703.19      669.39    387.32 o 
  -1   6   3       26.23       49.55     15.62 o 
   0   6   3     3733.19     3579.55   1984.58 o 
   1   6   3     1498.87     1586.46     67.78 o 
   2   6   3       14.02       12.29     14.28 o 
   3   6   3      249.05      253.50     23.01 o 
   4   6   3     1361.51     1209.51     28.64 o 
   5   6   3     1414.57     1413.96     24.78 o 
   6   6   3      108.01       26.12     42.46 o 
   7   6   3      139.78      109.50     20.54 o 
   8   6   3      727.31      647.43    387.84 o 
   9   6   3     1825.08     1923.14   1123.83 o 
  10   6   3        7.26       17.41     46.84 o 
  11   6   3      287.61      317.84    188.25 o 
  12   6   3      393.97      457.92     44.02 o 
  13   6   3      379.67      391.72     29.87 o 
  14   6   3      168.17      116.26     28.06 o 
  15   6   3       82.62       50.82     29.84 o 
 -15   7   3        4.05        1.54     22.01 o 
 -14   7   3       18.30       29.13     22.02 o 
 -13   7   3       67.70       90.77     30.09 o 
 -12   7   3       78.70       51.62     37.36 o 
 -11   7   3       19.97       20.86     23.32 o 
 -10   7   3        6.83       25.21     22.70 o 
  -9   7   3        1.60        3.21     22.23 o 
  -8   7   3       14.64       68.37     59.71 o 
  -7   7   3       10.72       22.66     19.14 o 
  -6   7   3      116.28       83.15     18.95 o 
  -5   7   3        2.68        2.28     16.26 o 
  -4   7   3      176.63      183.25     27.63 o 
  -3   7   3      135.71      113.29     16.03 o 
  -2   7   3       58.46       58.86     15.20 o 
  -1   7   3       89.51       87.62     17.57 o 
   0   7   3      560.91      594.63     29.41 o 
   1   7   3      202.37      152.67    120.10 o 
   2   7   3       25.37       24.08     15.43 o 
   3   7   3        2.72       10.91     28.69 o 
   4   7   3       36.51       17.26     15.70 o 
   5   7   3      113.74       63.10     56.91 o 
   6   7   3      832.86      873.58     25.75 o 
   7   7   3      479.88      417.97    253.30 o 
   8   7   3       44.01        8.11     22.51 o 
   9   7   3        2.88        1.71     24.23 o 
  10   7   3        7.53        0.62     34.42 o 
  11   7   3        7.16       33.43     27.28 o 
  12   7   3       16.85       33.82     27.60 o 
  13   7   3       14.69       23.96     27.27 o 
  14   7   3       38.81       87.67     28.07 o 
 -14   8   3       42.14       36.31     34.67 o 
 -13   8   3        4.94        1.91     41.27 o 
 -12   8   3       61.06       90.87     25.81 o 
 -11   8   3       18.50       40.73     25.30 o 
 -10   8   3        6.75       69.19     24.65 o 
  -9   8   3       59.42       13.52     22.97 o 
  -8   8   3      214.66      228.40     37.98 o 
  -7   8   3      115.76      121.23     30.95 o 
  -6   8   3      107.48       56.16     57.63 o 
  -5   8   3      167.11      178.89     19.84 o 
  -4   8   3      169.65      176.04     30.18 o 
  -3   8   3      726.39      650.89     46.37 o 
  -2   8   3       45.45       49.49     16.36 o 
  -1   8   3        9.31       28.38     20.70 o 
   0   8   3        9.74       53.94     21.65 o 
   1   8   3      339.55      345.12     26.02 o 
   2   8   3      235.71      192.96     20.03 o 
   3   8   3      242.84      239.46     19.53 o 
   4   8   3      752.76      565.69    344.30 o 
   5   8   3      769.16      820.41     25.96 o 
   6   8   3      203.61      230.63     22.72 o 
   7   8   3       73.82       74.52     24.38 o 
   8   8   3       31.62       52.08     26.32 o 
   9   8   3      376.37      392.30     30.01 o 
  10   8   3       68.68      104.27     26.18 o 
  11   8   3      199.86      146.55    143.20 o 
  12   8   3      144.14      207.58     31.26 o 
  13   8   3       76.42       67.62     92.43 o 
 -12   9   3        5.53        0.30     42.27 o 
 -11   9   3       17.68       43.84     28.77 o 
 -10   9   3      218.29      207.24     54.40 o 
  -9   9   3        2.94       30.65     30.65 o 
  -8   9   3      387.10      328.45     46.41 o 
  -7   9   3       67.05       78.37     24.70 o 
  -6   9   3       30.43       40.11     37.02 o 
  -5   9   3      488.46      407.46     97.65 o 
  -4   9   3       39.41       11.35     20.51 o 
  -3   9   3      211.57      277.23     40.14 o 
  -2   9   3      468.18      458.30     65.65 o 
  -1   9   3      289.45      315.21     23.41 o 
   0   9   3      184.96      249.03     74.29 o 
   1   9   3      224.62      337.43     44.88 o 
   2   9   3       78.73       78.23     22.18 o 
   3   9   3      332.73      319.13     30.28 o 
   4   9   3       15.09       10.29     27.45 o 
   5   9   3      476.56      456.38     25.80 o 
   6   9   3      382.87      432.54     27.07 o 
   7   9   3      225.33      278.06     28.82 o 
   8   9   3      147.16      107.37     29.37 o 
   9   9   3      139.39      151.97    122.27 o 
  10   9   3      178.99      239.40     37.06 o 
  11   9   3      150.16      108.43    119.81 o 
 -10  10   3       34.28       59.34     29.11 o 
  -9  10   3       24.38        7.80     29.68 o 
  -8  10   3      329.12      289.98     44.89 o 
  -7  10   3      538.56      516.67    130.45 o 
  -6  10   3       47.35       61.45     28.39 o 
  -5  10   3        4.06       11.41     48.39 o 
  -4  10   3       44.33       99.71     53.74 o 
  -3  10   3      145.02      117.41     23.03 o 
  -2  10   3       12.74       21.36     40.73 o 
  -1  10   3       89.72      129.18     28.20 o 
   0  10   3      105.70      182.97     34.88 o 
   1  10   3      929.18     1186.87    114.57 o 
   2  10   3      152.43      158.45     31.97 o 
   3  10   3      127.79      130.76     28.23 o 
   4  10   3       78.47       81.31     25.03 o 
   5  10   3       64.27      105.36     25.27 o 
   6  10   3      130.09       68.55     27.06 o 
   7  10   3       61.04      130.34     28.62 o 
   8  10   3       99.09      116.90     78.58 o 
   9  10   3        3.62       33.16     33.16 o 
  -7  11   3        1.09       30.58     30.58 o 
  -6  11   3       19.63       33.57     30.02 o 
  -5  11   3        5.84       37.16     37.16 o 
  -4  11   3       20.51       37.46     26.82 o 
  -3  11   3       40.73       42.85     47.43 o 
  -2  11   3        8.45       24.61     24.27 o 
  -1  11   3        0.02        2.80     23.93 o 
   0  11   3        9.48       33.42     34.91 o 
   1  11   3       33.68       60.46     43.59 o 
   2  11   3        0.15       48.02     25.92 o 
   3  11   3       10.83        9.52     25.71 o 
   4  11   3        2.92        5.77     26.36 o 
   5  11   3       36.21       48.73     24.00 o 
   6  11   3       76.14       44.94     45.39 o 
 -17   0   4       57.99       48.79     29.60 o 
 -16   0   4        2.38       25.00     28.12 o 
 -15   0   4        1.17        3.25     26.80 o 
 -14   0   4        5.98       25.14     26.00 o 
 -13   0   4      752.65      762.65     36.18 o 
 -12   0   4      437.81      418.90     31.46 o 
 -11   0   4        2.00        3.07     25.57 o 
 -10   0   4      215.82      230.45     28.02 o 
  -9   0   4      463.08      493.97     29.79 o 
  -8   0   4      502.48      554.83     25.81 o 
  -7   0   4       55.51       71.74     18.88 o 
  -6   0   4      121.12       98.48     18.81 o 
  -5   0   4     3183.39     3095.84     38.96 o 
  -4   0   4    16418.98    15692.00    329.70 o 
  -3   0   4       12.76       22.36     16.53 o 
  -2   0   4     3340.99     4044.70     45.38 o 
  -1   0   4     2127.74     2391.92     35.40 o 
   0   0   4     1203.18     1132.50     26.84 o 
   1   0   4      764.94      868.39     24.81 o 
   2   0   4     3240.90     3165.22     36.59 o 
   3   0   4     5534.56     5021.05     42.77 o 
   4   0   4     2806.46     2408.20     32.07 o 
   5   0   4      128.56      107.60     15.71 o 
   6   0   4     2638.83     2315.84     36.00 o 
   7   0   4     1860.60     1806.06     36.46 o 
   8   0   4     3481.64     3613.37     51.95 o 
   9   0   4      751.30      903.73     35.88 o 
  10   0   4      259.90      271.41     31.45 o 
  11   0   4     1333.97     1491.13     49.99 o 
  12   0   4      576.41      646.85     42.21 o 
  13   0   4       35.41       45.40     33.12 o 
  14   0   4      435.87      473.20     42.38 o 
  15   0   4      998.12      930.79     49.57 o 
  16   0   4      413.78      353.76     40.78 o 
  17   0   4      126.55      103.67     36.47 o 
 -17   1   4        0.43        6.23     24.39 o 
 -16   1   4       17.12       30.30     23.72 o 
 -15   1   4      141.91      153.29     25.39 o 
 -14   1   4        8.60       24.22     24.22 o 
 -13   1   4      100.16      130.74     29.55 o 
 -12   1   4       37.90       77.33     23.10 o 
 -11   1   4      184.98      237.80     23.54 o 
 -10   1   4      234.00      313.40     22.52 o 
  -9   1   4        1.57        0.32     17.19 o 
  -8   1   4      402.84      423.90     22.30 o 
  -7   1   4      629.31      561.01     19.39 o 
  -6   1   4      143.27      137.94     13.27 o 
  -5   1   4     1672.55     1798.65     22.66 o 
  -4   1   4     1022.67     1016.11     51.85 o 
  -3   1   4      631.56      588.57     16.05 o 
  -2   1   4      776.57      946.52     19.81 o 
  -1   1   4      298.37      351.34     14.17 o 
   0   1   4      456.90      452.73     15.12 o 
   1   1   4      724.68      770.00     28.28 o 
   2   1   4      992.97      946.55     17.17 o 
   3   1   4       25.07       24.20      9.70 o 
   4   1   4     3827.93     3363.41     28.55 o 
   5   1   4      706.14      569.46     17.69 o 
   6   1   4      420.10      391.75     14.51 o 
   7   1   4      197.41      230.28     14.91 o 
   8   1   4     1344.10     1314.32     42.95 o 
   9   1   4      920.30      963.98     26.21 o 
  10   1   4      124.82      116.69     21.49 o 
  11   1   4       11.83        0.12     23.03 o 
  12   1   4       62.28       77.10     24.54 o 
  13   1   4      384.96      490.24     30.66 o 
  14   1   4      355.49      348.27     29.50 o 
  15   1   4       32.66       18.98     27.03 o 
  16   1   4      107.65      166.36     40.50 o 
  17   1   4      235.20      213.69     27.68 o 
 -17   2   4        1.26       24.90     26.41 o 
 -16   2   4        3.99       30.96     23.64 o 
 -15   2   4        4.73        8.18     37.86 o 
 -14   2   4        0.09       23.42     23.42 o 
 -13   2   4        9.69       43.41     22.93 o 
 -12   2   4       33.54       61.79     23.09 o 
 -11   2   4       32.39       54.68     28.49 o 
 -10   2   4       70.35       71.09     45.22 o 
  -9   2   4       79.29       83.56     18.61 o 
  -8   2   4      115.01      137.86     16.00 o 
  -7   2   4      255.02      206.83     15.59 o 
  -6   2   4     2153.40     2317.42     30.49 o 
  -5   2   4     1017.95     1038.64     21.43 o 
  -4   2   4      212.74      183.24     14.00 o 
  -3   2   4       26.68       20.21     27.70 o 
  -2   2   4       24.91        7.48     12.78 o 
  -1   2   4      798.01      778.09     23.34 o 
   0   2   4     1388.33     1614.79     23.82 o 
   1   2   4       91.73      107.64     16.95 o 
   2   2   4       78.75       96.61     12.25 o 
   3   2   4     1305.60     1315.46     35.30 o 
   4   2   4       24.28       27.65     10.76 o 
   5   2   4      684.55      628.86     16.00 o 
   6   2   4      151.13      159.18     22.06 o 
   7   2   4      131.77       73.59     53.82 o 
   8   2   4       45.53       23.68     16.40 o 
   9   2   4      997.48      937.08    558.03 o 
  10   2   4       44.37       56.98     22.74 o 
  11   2   4      437.28      480.24     36.63 o 
  12   2   4       79.42      166.43     42.77 o 
  13   2   4      241.79      274.68     30.05 o 
  14   2   4      144.57      172.62     29.03 o 
  15   2   4        0.84       32.57     26.05 o 
  16   2   4        1.34        3.72     30.49 o 
 -17   3   4        5.91        9.96     24.65 o 
 -16   3   4       15.92       19.89     24.20 o 
 -15   3   4        1.25        1.97     23.64 o 
 -14   3   4        0.53        4.73     41.47 o 
 -13   3   4        3.29       20.41     23.82 o 
 -12   3   4      196.35      248.05     26.67 o 
 -11   3   4      311.32      389.22     32.34 o 
 -10   3   4      125.51      179.24     21.47 o 
  -9   3   4        8.54       13.14     18.58 o 
  -8   3   4      274.63      255.61     35.42 o 
  -7   3   4      133.52      104.85     34.33 o 
  -6   3   4       18.11        7.44     21.04 o 
  -5   3   4       45.48       53.59     16.98 o 
  -4   3   4      228.73      216.11     20.18 o 
  -3   3   4     2244.30     2149.82   1192.18 o 
  -2   3   4     1491.30     1719.02     99.58 o 
  -1   3   4        2.35        3.90     12.05 o 
   0   3   4      962.34      972.91     32.20 o 
   1   3   4     3297.33     3584.36   2052.36 o 
   2   3   4     1642.96     1689.31     23.15 o 
   3   3   4       53.37       13.74     15.85 o 
   4   3   4     1535.34     1318.95     19.46 o 
   5   3   4     1146.69      726.16    408.42 o 
   6   3   4     1417.04     1237.06     29.79 o 
   7   3   4      333.76      259.20    174.61 o 
   8   3   4      889.42      907.75     26.06 o 
   9   3   4     2978.12     2955.83   1651.45 o 
  10   3   4     1079.08     1237.15     32.83 o 
  11   3   4       12.16       44.48     25.15 o 
  12   3   4      699.72      766.52     34.25 o 
  13   3   4     1069.99     1207.07     39.60 o 
  14   3   4      558.60      619.71     34.31 o 
  15   3   4       10.48       17.60     28.67 o 
  16   3   4       59.41      104.60     27.20 o 
 -16   4   4       63.57       69.91     23.36 o 
 -15   4   4       32.00        8.43     23.31 o 
 -14   4   4      220.09      202.84     26.13 o 
 -13   4   4      137.80      146.46     25.73 o 
 -12   4   4       91.41      113.32     30.97 o 
 -11   4   4        0.44       17.77     31.09 o 
 -10   4   4      525.50      525.56     42.84 o 
  -9   4   4      973.85      937.67    545.15 o 
  -8   4   4      399.56      428.45     73.68 o 
  -7   4   4       79.15       76.13     59.03 o 
  -6   4   4      729.97      738.43     49.30 o 
  -5   4   4      868.31      757.05    430.40 o 
  -4   4   4      480.52      534.90     16.64 o 
  -3   4   4       16.44        5.96     12.39 o 
  -2   4   4     1056.44     1154.33     91.45 o 
  -1   4   4     1903.62     2052.52     81.18 o 
   0   4   4      984.67      670.20    411.63 o 
   1   4   4      212.74      209.88     16.73 o 
   2   4   4       11.87       17.14     12.49 o 
   3   4   4     3374.21     3189.29     30.58 o 
   4   4   4     1827.10     1254.49    714.05 o 
   5   4   4        9.65       12.32     12.32 o 
   6   4   4     1143.15      881.61    499.78 o 
   7   4   4      899.24      916.24     23.02 o 
   8   4   4     1744.60     1491.26    858.91 o 
   9   4   4      254.92      134.54     78.23 o 
  10   4   4      606.49      687.48     29.64 o 
  11   4   4      390.12      340.10    241.82 o 
  12   4   4      502.75      532.40     33.94 o 
  13   4   4        9.76       45.16     31.25 o 
  14   4   4       62.56       41.96     30.17 o 
  15   4   4      421.38      336.54    217.59 o 
  16   4   4      175.44      221.22     29.70 o 
 -16   5   4       68.66       49.95     23.89 o 
 -15   5   4       52.06       91.00     39.84 o 
 -14   5   4       46.70       63.70     25.16 o 
 -13   5   4        3.58       12.17     24.62 o 
 -12   5   4        8.62       40.61     23.97 o 
 -11   5   4       19.02       31.01     23.73 o 
 -10   5   4       54.57       89.76     23.06 o 
  -9   5   4        1.81        8.00     19.51 o 
  -8   5   4       26.17       23.70     18.28 o 
  -7   5   4        2.62       16.76     16.76 o 
  -6   5   4      295.96      304.63     17.67 o 
  -5   5   4      299.55      298.88     23.04 o 
  -4   5   4        1.67        1.25     13.14 o 
  -3   5   4      529.73      443.42     22.51 o 
  -2   5   4      550.99      555.72    324.49 o 
  -1   5   4      192.81      262.19     19.73 o 
   0   5   4       32.99        5.25     13.96 o 
   1   5   4       57.67       42.58     27.38 o 
   2   5   4      229.40      179.15    138.14 o 
   3   5   4      157.88      127.86     21.38 o 
   4   5   4      344.66      325.63     15.75 o 
   5   5   4      287.32      192.05    125.73 o 
   6   5   4       23.29       30.97     14.92 o 
   7   5   4       23.36        6.25     15.42 o 
   8   5   4       90.72       79.45     20.02 o 
   9   5   4      113.89       96.19     72.83 o 
  10   5   4      643.82      741.19     33.95 o 
  11   5   4        1.31       20.90     23.98 o 
  12   5   4       17.18       34.78     44.89 o 
  13   5   4        1.31        6.67     33.41 o 
  14   5   4       33.95       27.80     31.60 o 
  15   5   4        2.93       12.04     30.86 o 
 -15   6   4       38.14       58.91     32.22 o 
 -14   6   4       57.22       42.51     25.63 o 
 -13   6   4       37.75       51.28     43.93 o 
 -12   6   4        0.74       25.99     25.99 o 
 -11   6   4       63.13       37.97     30.55 o 
 -10   6   4       29.60       27.66     59.26 o 
  -9   6   4       40.32       23.09     60.60 o 
  -8   6   4        1.30        5.51     19.28 o 
  -7   6   4        6.09        3.25     17.96 o 
  -6   6   4       73.99       55.17     16.60 o 
  -5   6   4      667.77      689.31     68.61 o 
  -4   6   4        6.50       13.16     14.26 o 
  -3   6   4      102.27       64.40     25.96 o 
  -2   6   4       11.07       44.97     19.46 o 
  -1   6   4       86.33      152.28     77.13 o 
   0   6   4      671.96      712.38    448.66 o 
   1   6   4      124.62      136.43     33.22 o 
   2   6   4      541.46      546.87    333.18 o 
   3   6   4      141.09      108.74     72.45 o 
   4   6   4      385.46      270.05    181.08 o 
   5   6   4      520.25      343.24    217.56 o 
   6   6   4       20.08       55.85     42.10 o 
   7   6   4     1148.49     1002.41    574.82 o 
   8   6   4       38.93       29.29     48.17 o 
   9   6   4       18.67       15.62     45.40 o 
  10   6   4       25.82        2.57     46.37 o 
  11   6   4      374.63      285.39    284.86 o 
  12   6   4      169.55      174.13     33.66 o 
  13   6   4        0.08        4.21     31.19 o 
  14   6   4       34.89       14.35     59.28 o 
 -14   7   4       15.21       28.52     25.31 o 
 -13   7   4        1.41        1.34     40.73 o 
 -12   7   4       35.41       68.77     26.03 o 
 -11   7   4       26.24       18.57     72.85 o 
 -10   7   4       38.23       14.13     25.94 o 
  -9   7   4       46.02       14.08     24.41 o 
  -8   7   4      413.54      347.18    246.62 o 
  -7   7   4      440.78      431.77     51.31 o 
  -6   7   4      132.03      115.04     18.85 o 
  -5   7   4      102.67      103.06     31.57 o 
  -4   7   4      711.45      595.00    363.60 o 
  -3   7   4      809.74      796.69     67.11 o 
  -2   7   4       44.39       41.55     21.19 o 
  -1   7   4      301.25      339.87    285.68 o 
   0   7   4      987.54      934.49    535.79 o 
   1   7   4     1404.22     1654.71    946.80 o 
   2   7   4      270.85      280.75     23.40 o 
   3   7   4        1.80        0.00     16.70 o 
   4   7   4       96.23       96.69     18.11 o 
   5   7   4     1621.62     1285.51    745.07 o 
   6   7   4       58.85        7.44     18.67 o 
   7   7   4      694.67      590.64    316.08 o 
   8   7   4      266.48      153.31    150.39 o 
   9   7   4      246.80      256.11    161.32 o 
  10   7   4      602.32      655.29    375.51 o 
  11   7   4       39.85       13.14     32.63 o 
  12   7   4      131.34      215.52     38.67 o 
  13   7   4      119.68      101.72     32.59 o 
 -12   8   4        0.76       28.75     28.75 o 
 -11   8   4       30.41       15.58     28.88 o 
 -10   8   4        5.80       27.94     28.19 o 
  -9   8   4      287.58      302.03     28.64 o 
  -8   8   4      397.02      281.70    222.90 o 
  -7   8   4       37.20       13.29     22.39 o 
  -6   8   4       17.57       53.30     31.36 o 
  -5   8   4       17.17       15.35     19.35 o 
  -4   8   4      102.72       47.53     54.48 o 
  -3   8   4       52.41       69.32     16.98 o 
  -2   8   4       78.23       95.38     20.54 o 
  -1   8   4     1408.55     1855.90    167.22 o 
   0   8   4      824.77      862.61     30.17 o 
   1   8   4       64.57       98.50     27.95 o 
   2   8   4      170.56      185.73    160.96 o 
   3   8   4      258.60      255.56     21.22 o 
   4   8   4      156.50      101.54     18.77 o 
   5   8   4       70.59       43.48     19.36 o 
   6   8   4        3.41       33.53     27.18 o 
   7   8   4      234.50      306.65     23.94 o 
   8   8   4      402.41      393.02     29.84 o 
   9   8   4        3.97        3.76     28.72 o 
  10   8   4      186.96      149.70    163.19 o 
  11   8   4      292.16      336.53    219.33 o 
  12   8   4      103.15      115.34     39.29 o 
 -11   9   4        2.78        6.16     74.80 o 
 -10   9   4        0.56       18.70     29.88 o 
  -9   9   4        0.44       13.51     33.05 o 
  -8   9   4       16.55        6.84     26.81 o 
  -7   9   4       34.85       15.03     25.95 o 
  -6   9   4       10.04        3.96     23.63 o 
  -5   9   4        0.22        3.94     20.74 o 
  -4   9   4        7.73        9.24     31.56 o 
  -3   9   4       38.10        4.68     28.71 o 
  -2   9   4        9.79       34.03     21.90 o 
  -1   9   4        1.61       41.22     71.43 o 
   0   9   4      355.90      409.66     31.65 o 
   1   9   4       75.55       73.62     75.23 o 
   2   9   4       11.26       14.87     47.77 o 
   3   9   4        1.09       16.67     21.15 o 
   4   9   4       67.95       28.73     21.75 o 
   5   9   4        0.65        4.21     20.99 o 
   6   9   4       15.24       42.87     23.65 o 
   7   9   4       21.35       11.58     26.01 o 
   8   9   4       23.75       28.71     34.24 o 
   9   9   4       17.38       91.79     30.07 o 
  10   9   4        0.00       26.75     42.21 o 
  -8  10   4       27.56       22.74     30.78 o 
  -7  10   4        2.32        6.79     43.84 o 
  -6  10   4       84.67       78.24     37.17 o 
  -5  10   4       72.85       42.92     35.57 o 
  -4  10   4        2.03       25.59     47.71 o 
  -3  10   4        0.34        3.67     33.77 o 
  -2  10   4       64.38       84.40     36.11 o 
  -1  10   4      235.44      388.50     58.35 o 
   0  10   4      104.70      130.21     36.41 o 
   1  10   4        4.86       13.40     38.84 o 
   2  10   4      127.39      250.34     62.28 o 
   3  10   4       61.78       81.80     25.98 o 
   4  10   4       52.81       25.72     35.12 o 
   5  10   4        1.13       14.82     28.81 o 
   6  10   4       21.81        0.98     27.20 o 
   7  10   4       78.26      140.27     29.05 o 
   8  10   4        1.71        5.18     66.88 o 
  -5  11   4       13.66       44.92     40.76 o 
  -4  11   4        2.91        7.02     24.87 o 
  -3  11   4       13.37       11.45     33.16 o 
  -2  11   4       46.72       70.46     26.38 o 
  -1  11   4        6.75       26.54     33.03 o 
   0  11   4       53.75      109.68     47.00 o 
   1  11   4       10.15       18.08     45.29 o 
   2  11   4       48.04       41.15     35.29 o 
   3  11   4        7.49       28.42     28.75 o 
   4  11   4      143.11      117.24     28.40 o 
 -16   1   5       15.10       14.06     29.40 o 
 -15   1   5       15.38       39.37     43.19 o 
 -14   1   5       54.56       78.11     28.16 o 
 -13   1   5       39.00       77.53     27.27 o 
 -12   1   5       74.01      104.02     36.95 o 
 -11   1   5       33.19       55.32     26.85 o 
 -10   1   5       99.86      109.68     23.66 o 
  -9   1   5      154.07      217.04     20.36 o 
  -8   1   5      244.70      257.46     20.87 o 
  -7   1   5       64.83       62.50     16.41 o 
  -6   1   5      217.07      212.20     15.92 o 
  -5   1   5      231.02      247.58     15.87 o 
  -4   1   5       16.11       16.02     15.09 o 
  -3   1   5      256.19      295.76     19.79 o 
  -2   1   5        0.90        4.23     34.22 o 
  -1   1   5     2848.70     2999.05     31.43 o 
   0   1   5     2030.87     1953.79     25.60 o 
   1   1   5      273.90      288.77     17.96 o 
   2   1   5       37.90       20.34     16.35 o 
   3   1   5       66.68       48.76     41.63 o 
   4   1   5     1412.91     1238.02     43.35 o 
   5   1   5       25.62       36.10     12.91 o 
   6   1   5      124.66      119.48     28.85 o 
   7   1   5     1198.23      971.93     23.71 o 
   8   1   5     3377.47     3177.08     37.90 o 
   9   1   5     1130.24     1191.48     45.47 o 
  10   1   5       63.93       75.74     50.98 o 
  11   1   5      357.95      508.79     47.31 o 
  12   1   5      337.21      417.76     32.68 o 
  13   1   5      176.33      257.30     34.04 o 
  14   1   5       18.22       11.35     36.19 o 
  15   1   5      298.59      298.59     35.15 o 
 -16   2   5        1.88       22.26     28.41 o 
 -15   2   5       47.00       17.10     28.19 o 
 -14   2   5       77.51      106.29     29.55 o 
 -13   2   5       57.59      102.82     27.56 o 
 -12   2   5       11.74       27.24     27.24 o 
 -11   2   5      165.33      208.82     37.18 o 
 -10   2   5      329.81      441.16     33.89 o 
  -9   2   5       53.11       35.92     19.96 o 
  -8   2   5       34.38       26.18     17.94 o 
  -7   2   5      355.47      353.09     23.86 o 
  -6   2   5     1980.28     1909.30     27.36 o 
  -5   2   5      408.94      276.35    171.54 o 
  -4   2   5        7.65       21.32     15.18 o 
  -3   2   5     1014.74     1160.92     25.77 o 
  -2   2   5     1099.54     1340.17     28.72 o 
  -1   2   5      887.96      820.97     20.94 o 
   0   2   5        0.88       13.40     13.40 o 
   1   2   5      609.27      640.74     39.02 o 
   2   2   5     1477.19     1758.31     71.13 o 
   3   2   5     1636.62     1693.93     26.34 o 
   4   2   5        2.97        0.83     13.53 o 
   5   2   5     1803.00     1490.48     61.89 o 
   6   2   5     2819.44     2352.51     40.18 o 
   7   2   5      236.58      186.23     17.54 o 
   8   2   5      162.53      195.09     46.50 o 
   9   2   5       46.13       55.76     28.14 o 
  10   2   5     1295.73     1381.33     36.30 o 
  11   2   5      382.44      492.60     31.54 o 
  12   2   5        5.27       21.04     66.51 o 
  13   2   5      344.80      474.65     35.44 o 
  14   2   5      526.59      733.10     40.38 o 
  15   2   5      326.74      447.83     66.39 o 
 -16   3   5        0.27       28.52     28.52 o 
 -15   3   5       16.02       25.92     27.87 o 
 -14   3   5        0.88       13.02     27.80 o 
 -13   3   5       69.62       72.81     33.39 o 
 -12   3   5       37.48       31.61     26.60 o 
 -11   3   5       15.84       32.38     38.64 o 
 -10   3   5       47.71       96.72     38.57 o 
  -9   3   5        9.53       24.76     20.60 o 
  -8   3   5      319.20      266.48     21.16 o 
  -7   3   5       49.66       28.96     23.24 o 
  -6   3   5      186.83      155.21     22.32 o 
  -5   3   5      438.16      342.16     25.45 o 
  -4   3   5      427.02      357.07     18.43 o 
  -3   3   5      171.13      193.34     18.03 o 
  -2   3   5      128.96      136.24     21.38 o 
  -1   3   5      586.90      556.31     42.61 o 
   0   3   5      545.84      480.97     17.07 o 
   1   3   5       58.59      117.44     44.94 o 
   2   3   5     1199.67     1462.65     29.72 o 
   3   3   5      276.99      266.01     17.88 o 
   4   3   5      230.44      168.95     15.91 o 
   5   3   5      940.04      752.30     19.87 o 
   6   3   5        4.13       16.99     28.31 o 
   7   3   5      415.22      204.88    165.78 o 
   8   3   5      249.02      209.64     21.28 o 
   9   3   5      231.19      227.33     24.34 o 
  10   3   5      124.59       51.90     27.95 o 
  11   3   5       46.86       46.63     28.82 o 
  12   3   5      638.97      728.10     39.09 o 
  13   3   5       64.21      133.23     33.58 o 
  14   3   5       28.55       50.67     35.38 o 
  15   3   5       14.35       16.88     37.80 o 
 -15   4   5       17.28       36.48     28.19 o 
 -14   4   5        4.12       19.42     28.81 o 
 -13   4   5        3.64       13.16     28.43 o 
 -12   4   5       21.04       60.83     36.85 o 
 -11   4   5       34.34        7.52     25.97 o 
 -10   4   5        3.05        2.86     25.85 o 
  -9   4   5       17.92        3.04     21.31 o 
  -8   4   5        1.30       12.56     23.52 o 
  -7   4   5      136.31      190.96     35.28 o 
  -6   4   5      113.20      126.92     16.48 o 
  -5   4   5       89.94       96.61     16.21 o 
  -4   4   5        0.69        6.57     15.85 o 
  -3   4   5      151.79      185.36     19.80 o 
  -2   4   5      215.07      206.36     23.76 o 
  -1   4   5       77.76       79.98     32.25 o 
   0   4   5      335.17      308.59     23.99 o 
   1   4   5        8.11       13.59     19.22 o 
   2   4   5      456.07      587.19     25.54 o 
   3   4   5      160.47      179.61     22.22 o 
   4   4   5      191.24      180.84     17.16 o 
   5   4   5      158.68      149.60     16.46 o 
   6   4   5       76.34       71.08     15.99 o 
   7   4   5      209.06      194.10     19.27 o 
   8   4   5        0.09        2.81     20.52 o 
   9   4   5      274.12      234.07    149.65 o 
  10   4   5        2.06       13.84     41.08 o 
  11   4   5        6.77       47.21     30.16 o 
  12   4   5       18.45        1.97     33.27 o 
  13   4   5       12.62        7.46     33.80 o 
  14   4   5      137.86      167.49     37.06 o 
 -15   5   5        0.86       33.65     40.39 o 
 -14   5   5        1.73       29.24     28.16 o 
 -13   5   5       15.68       43.77     29.06 o 
 -12   5   5       28.63       41.51     38.87 o 
 -11   5   5       30.78       12.30     26.36 o 
 -10   5   5        0.35       14.54     24.31 o 
  -9   5   5      223.34      191.80    125.32 o 
  -8   5   5       74.73       33.70     20.65 o 
  -7   5   5       28.59       45.16     18.02 o 
  -6   5   5        7.28       42.62     15.94 o 
  -5   5   5      564.26      478.42    272.61 o 
  -4   5   5     1022.21      926.80     28.46 o 
  -3   5   5        2.29        1.42     18.81 o 
  -2   5   5      266.58      359.26     44.22 o 
  -1   5   5      446.22      362.73    223.74 o 
   0   5   5     1159.56      980.45     69.77 o 
   1   5   5      386.04      355.93    280.86 o 
   2   5   5      135.31      193.74     24.57 o 
   3   5   5      889.35      893.02    521.65 o 
   4   5   5      906.14      844.55     23.24 o 
   5   5   5      410.34      257.67    198.33 o 
   6   5   5      318.49      291.15     21.83 o 
   7   5   5      585.65      434.59    270.67 o 
   8   5   5      524.76      513.74     27.99 o 
   9   5   5      337.95      293.54    183.94 o 
  10   5   5        0.25        0.57     27.61 o 
  11   5   5      489.60      491.47    313.56 o 
  12   5   5      459.82      587.45     40.11 o 
  13   5   5      219.27      180.72    185.54 o 
  14   5   5       43.11       49.14     36.30 o 
 -14   6   5       54.72       10.73     30.02 o 
 -13   6   5       53.10       82.19     34.08 o 
 -12   6   5       17.32       18.10     29.55 o 
 -11   6   5      141.30      133.34     29.84 o 
 -10   6   5       73.24       75.23     32.63 o 
  -9   6   5       70.38       44.24     97.46 o 
  -8   6   5        4.62       31.29     39.23 o 
  -7   6   5      268.80      247.45     32.19 o 
  -6   6   5      118.41       86.07     18.55 o 
  -5   6   5        4.94        3.46     17.17 o 
  -4   6   5       67.24       43.92     53.61 o 
  -3   6   5       85.66       56.77     30.08 o 
  -2   6   5     1006.02     1055.14    647.73 o 
  -1   6   5      641.48      606.81    379.65 o 
   0   6   5        6.42       26.68     17.87 o 
   1   6   5      615.65      603.91     30.04 o 
   2   6   5      439.25      398.16    270.71 o 
   3   6   5       23.79       19.94     21.51 o 
   4   6   5       28.91       40.43     18.66 o 
   5   6   5       23.46       36.47     17.81 o 
   6   6   5     1406.55     1199.48     27.83 o 
   7   6   5      549.99      487.40     40.69 o 
   8   6   5      141.54      148.35     24.43 o 
   9   6   5      133.76      134.43     27.24 o 
  10   6   5      272.93      324.70     34.15 o 
  11   6   5      376.37      402.49     42.14 o 
  12   6   5        0.31       14.06     35.24 o 
  13   6   5      281.00      293.63    185.85 o 
 -12   7   5        4.65       14.16     34.39 o 
 -11   7   5       12.21       22.64     65.21 o 
 -10   7   5        2.18       18.55     42.31 o 
  -9   7   5        8.88       49.58     25.53 o 
  -8   7   5       29.60       35.54     22.90 o 
  -7   7   5        7.35       30.24     46.27 o 
  -6   7   5       59.27       20.64     36.27 o 
  -5   7   5      100.26       49.20     25.57 o 
  -4   7   5        0.61        1.91     18.43 o 
  -3   7   5       70.30       60.68     26.35 o 
  -2   7   5      225.12      332.19     30.06 o 
  -1   7   5       75.27        4.79     29.40 o 
   0   7   5       22.85       11.73     37.18 o 
   1   7   5        4.82       22.96     23.13 o 
   2   7   5        0.76        0.64     28.17 o 
   3   7   5      103.63       73.07     27.97 o 
   4   7   5      517.15      488.99     24.60 o 
   5   7   5      198.49      120.98     96.33 o 
   6   7   5       30.90       11.66     20.47 o 
   7   7   5        0.05       10.41     21.47 o 
   8   7   5        0.34       25.74     25.74 o 
   9   7   5        9.89       10.89     27.87 o 
  10   7   5       24.15       55.05     31.52 o 
  11   7   5        1.36        4.31     51.31 o 
  12   7   5       31.00       58.00     51.69 o 
 -11   8   5        0.53        0.95     31.86 o 
 -10   8   5       22.86       29.04     30.49 o 
  -9   8   5       20.77        4.23     35.88 o 
  -8   8   5      143.08      135.22     27.17 o 
  -7   8   5       26.10       26.57     55.14 o 
  -6   8   5        5.99        9.14     33.16 o 
  -5   8   5      189.09      126.91     82.34 o 
  -4   8   5       66.71       29.92     20.30 o 
  -3   8   5        2.00        1.66     22.40 o 
  -2   8   5       36.05        2.69     55.51 o 
  -1   8   5       66.19       12.72     52.61 o 
   0   8   5       82.84       22.48     39.33 o 
   1   8   5      295.74      420.98     32.84 o 
   2   8   5      190.55      253.00     39.35 o 
   3   8   5      118.80      148.45     28.21 o 
   4   8   5      103.85       96.56     23.69 o 
   5   8   5      118.06       55.51     81.25 o 
   6   8   5      131.98      157.26     24.36 o 
   7   8   5       86.48       51.08     25.11 o 
   8   8   5        1.22       27.38     27.37 o 
   9   8   5      107.77       63.96     37.14 o 
  10   8   5      102.04        5.65     65.45 o 
  -9   9   5       26.16       63.96     30.64 o 
  -8   9   5        5.26       16.15     31.59 o 
  -7   9   5       79.73       64.31     25.82 o 
  -6   9   5        7.51       18.46     23.60 o 
  -5   9   5      118.54      112.80     23.03 o 
  -4   9   5       98.96      132.96     23.01 o 
  -3   9   5       25.06       10.75     26.83 o 
  -2   9   5      195.87      124.72    126.54 o 
  -1   9   5      150.31      172.56    131.31 o 
   0   9   5       29.83       24.47     30.56 o 
   1   9   5       47.45       33.19     35.05 o 
   2   9   5       43.72      145.45    118.86 o 
   3   9   5      583.01      504.98    346.67 o 
   4   9   5      246.30      244.69     47.42 o 
   5   9   5       66.86       48.35     25.14 o 
   6   9   5        7.30       23.06     38.70 o 
   7   9   5      181.77      244.30     44.39 o 
   8   9   5       58.22       10.53     29.60 o 
  -6  10   5       49.00       25.18     38.98 o 
  -5  10   5       25.74       46.34     24.14 o 
  -4  10   5       10.64       13.47     23.98 o 
  -3  10   5        9.85       54.63     25.31 o 
  -2  10   5       51.19      189.97     79.30 o 
  -1  10   5      227.10      234.54     62.58 o 
   0  10   5        0.06        0.07     36.50 o 
   1  10   5       35.59       11.16     36.44 o 
   2  10   5       18.92       15.61     65.55 o 
   3  10   5      100.54       27.26     57.35 o 
   4  10   5       63.67       76.66     28.67 o 
   5  10   5       43.04       55.00     26.93 o 
 -15   0   6       91.85       53.61     42.69 o 
 -14   0   6        6.91       43.93     39.85 o 
 -13   0   6        5.38       10.44     39.67 o 
 -12   0   6       31.41       51.41     38.82 o 
 -11   0   6       58.28      102.40     35.17 o 
 -10   0   6       33.70       72.14     33.07 o 
  -9   0   6       42.70       67.19     30.71 o 
  -8   0   6        5.55       24.86     28.54 o 
  -7   0   6      499.52      524.20     32.65 o 
  -6   0   6     1692.18     1667.26     43.75 o 
  -5   0   6      384.69      355.23     32.76 o 
  -4   0   6      496.03      568.52     36.27 o 
  -3   0   6      111.15      148.77     35.49 o 
  -2   0   6      409.61      567.18     39.73 o 
  -1   0   6        2.00       25.27     25.27 o 
   0   0   6     1467.83     1410.92     37.57 o 
   1   0   6      271.04      195.99     30.89 o 
   2   0   6      307.54      272.40     34.19 o 
   3   0   6        2.04       24.90     26.98 o 
   4   0   6     2365.76     2155.13     44.84 o 
   5   0   6      427.67      340.03     28.76 o 
   6   0   6      112.48       83.11     24.93 o 
   7   0   6      475.34      359.40     31.90 o 
   8   0   6       50.88       60.32     28.77 o 
   9   0   6     1258.33     1184.78     46.82 o 
  10   0   6      116.39       71.54     39.12 o 
  11   0   6      183.47      289.61     46.05 o 
  12   0   6      312.49      502.82     53.88 o 
  13   0   6      584.61      679.30     61.88 o 
  14   0   6      282.15      369.62     57.47 o 
 -15   1   6       35.77       62.08     34.45 o 
 -14   1   6        5.73        0.98     77.37 o 
 -13   1   6       11.88       38.55     32.44 o 
 -12   1   6       17.57       31.65     31.65 o 
 -11   1   6        4.83        5.63     26.83 o 
 -10   1   6       74.52       68.26     26.19 o 
  -9   1   6       84.43       94.54     23.86 o 
  -8   1   6        7.51       26.55     21.12 o 
  -7   1   6      547.16      525.58     27.45 o 
  -6   1   6      241.49      190.19     21.25 o 
  -5   1   6       83.27       64.79     33.71 o 
  -4   1   6       56.86       45.36     23.26 o 
  -3   1   6      267.78      325.20     27.25 o 
  -2   1   6      410.33      507.63     28.82 o 
  -1   1   6      192.05      176.88     20.52 o 
   0   1   6       43.64       40.68     15.91 o 
   1   1   6      101.79      144.33     39.71 o 
   2   1   6     1054.36     1187.85     53.92 o 
   3   1   6      226.07      214.88     22.21 o 
   4   1   6       57.70       63.79     18.57 o 
   5   1   6       71.37       67.32     18.16 o 
   6   1   6     1285.10     1008.07     26.14 o 
   7   1   6      388.06      304.17     22.46 o 
   8   1   6       18.71       25.81     20.48 o 
   9   1   6      131.81      162.55     24.42 o 
  10   1   6      154.75      136.16     29.33 o 
  11   1   6      128.24      206.13     50.19 o 
  12   1   6       61.53      121.47     35.30 o 
  13   1   6        0.28        4.23     37.28 o 
  14   1   6      213.94      303.62     68.01 o 
 -15   2   6        7.61       15.33     41.47 o 
 -14   2   6        0.04       10.59     34.13 o 
 -13   2   6        5.28       31.11     32.16 o 
 -12   2   6        0.73        9.76     31.41 o 
 -11   2   6        3.21       37.59     27.09 o 
 -10   2   6       56.11      115.77     24.87 o 
  -9   2   6       36.13       49.73     37.00 o 
  -8   2   6      351.79      376.24     23.85 o 
  -7   2   6      378.90      362.00     22.28 o 
  -6   2   6       41.06       11.45     19.16 o 
  -5   2   6       69.62       86.54     19.74 o 
  -4   2   6       24.13        6.14     22.12 o 
  -3   2   6       36.65       44.62     43.31 o 
  -2   2   6      104.51      165.74     48.05 o 
  -1   2   6       95.29       56.37     17.72 o 
   0   2   6      191.79      203.48     17.68 o 
   1   2   6       19.51        2.46     19.97 o 
   2   2   6       18.95       15.01     23.88 o 
   3   2   6       56.18       80.68     22.87 o 
   4   2   6       18.03       24.88     19.58 o 
   5   2   6      314.82      323.79     30.29 o 
   6   2   6      153.29      135.07     18.71 o 
   7   2   6      410.14      369.86     49.05 o 
   8   2   6      226.20      192.08     23.60 o 
   9   2   6      111.41       70.05     26.07 o 
  10   2   6       27.26       40.87     28.77 o 
  11   2   6        0.58        8.92     31.36 o 
  12   2   6      100.90      119.09     66.11 o 
  13   2   6        3.37       12.60     61.85 o 
  14   2   6       34.96        4.15     55.32 o 
 -14   3   6       18.61       30.78     33.86 o 
 -13   3   6        9.26       61.99     65.82 o 
 -12   3   6        1.55       35.59     30.28 o 
 -11   3   6       19.86       49.87     28.13 o 
 -10   3   6       66.86       55.51     30.24 o 
  -9   3   6        9.91       40.67     28.77 o 
  -8   3   6       71.73       46.89     49.71 o 
  -7   3   6       43.94       36.70     19.76 o 
  -6   3   6       33.70       13.56     19.08 o 
  -5   3   6      159.45      158.85    100.01 o 
  -4   3   6       41.44       65.94     35.30 o 
  -3   3   6       13.97       13.82     25.61 o 
  -2   3   6      474.02      605.80     33.98 o 
  -1   3   6     1019.46      946.52     75.35 o 
   0   3   6       19.65        1.78     30.65 o 
   1   3   6      280.29      275.21     24.90 o 
   2   3   6      251.87      276.55     28.61 o 
   3   3   6      307.65      298.63     26.13 o 
   4   3   6      343.04      337.51     23.27 o 
   5   3   6       77.47       78.13     33.92 o 
   6   3   6      715.64      631.32     23.83 o 
   7   3   6      861.74      669.80     39.26 o 
   8   3   6      454.32      366.44     36.70 o 
   9   3   6       70.18       93.11     25.66 o 
  10   3   6      934.35      990.84     50.60 o 
  11   3   6      558.04      675.71     41.28 o 
  12   3   6      107.14      126.27     39.62 o 
  13   3   6        1.92       24.68     39.88 o 
 -14   4   6       11.11       54.15     47.54 o 
 -13   4   6        8.53       59.25     32.11 o 
 -12   4   6       85.48       25.08     32.50 o 
 -11   4   6       88.16       28.14     30.72 o 
 -10   4   6       60.13       86.99     35.00 o 
  -9   4   6       41.67       36.06     29.79 o 
  -8   4   6      239.94      231.12     33.73 o 
  -7   4   6       65.33       73.98     20.80 o 
  -6   4   6       35.68       58.08     31.28 o 
  -5   4   6        3.43       19.79     19.79 o 
  -4   4   6      392.45      352.47     25.78 o 
  -3   4   6      486.02      571.73     30.14 o 
  -2   4   6        1.64       32.32     28.20 o 
  -1   4   6        4.58        8.01     20.55 o 
   0   4   6        7.13        4.43     21.18 o 
   1   4   6     1563.41     1612.75     33.67 o 
   2   4   6      397.79      442.51     54.27 o 
   3   4   6      315.98      352.31     39.18 o 
   4   4   6      429.23      451.00     25.29 o 
   5   4   6      148.14      142.89     21.21 o 
   6   4   6      766.07      614.39     24.72 o 
   7   4   6       64.33       73.69     21.78 o 
   8   4   6      933.70      866.32     31.22 o 
   9   4   6       99.24       54.47     28.15 o 
  10   4   6      101.99       94.67     39.93 o 
  11   4   6        3.48       13.12     33.24 o 
  12   4   6      143.16      164.78     39.89 o 
  13   4   6      228.86      182.40    112.99 o 
 -13   5   6        7.72       19.47     74.45 o 
 -12   5   6        0.08        4.51     60.28 o 
 -11   5   6        0.37        7.79     29.99 o 
 -10   5   6        1.58       10.93     28.10 o 
  -9   5   6        1.02        1.99     31.44 o 
  -8   5   6       50.13      128.28    102.67 o 
  -7   5   6        7.85       24.69     20.46 o 
  -6   5   6        9.53       16.04     20.36 o 
  -5   5   6       88.81      102.17     20.67 o 
  -4   5   6      110.98      144.98     23.80 o 
  -3   5   6      252.90      265.63     34.31 o 
  -2   5   6        8.10       21.91     31.13 o 
  -1   5   6       18.52       21.93     21.93 o 
   0   5   6      204.81      160.73     20.20 o 
   1   5   6       95.73       91.63     25.22 o 
   2   5   6      560.36      578.27     51.41 o 
   3   5   6        6.48       17.67     24.25 o 
   4   5   6       78.36       62.37     24.18 o 
   5   5   6       84.74       68.49     33.76 o 
   6   5   6       16.88       48.64     27.31 o 
   7   5   6      212.88      195.26     23.60 o 
   8   5   6      237.54      151.84     26.74 o 
   9   5   6       13.18        3.99     28.35 o 
  10   5   6       11.29       30.93     32.90 o 
  11   5   6        8.27        3.35     61.94 o 
  12   5   6       59.88       76.87     39.99 o 
 -12   6   6        0.43       23.17     32.58 o 
 -11   6   6        3.49       28.10     31.93 o 
 -10   6   6       18.29       37.82     29.46 o 
  -9   6   6        0.92       28.83     26.90 o 
  -8   6   6       38.96       90.42     24.68 o 
  -7   6   6       72.94       89.72     29.47 o 
  -6   6   6       21.78       20.94     20.51 o 
  -5   6   6       53.63       30.02     21.89 o 
  -4   6   6       51.69       14.57     24.69 o 
  -3   6   6        1.75       35.91     27.80 o 
  -2   6   6       48.39       50.82     39.14 o 
  -1   6   6       96.75      137.63     28.52 o 
   0   6   6      126.95      139.32     45.77 o 
   1   6   6       62.39       74.19     26.63 o 
   2   6   6       55.98       98.54     35.35 o 
   3   6   6       67.05       28.13     32.27 o 
   4   6   6        3.64        7.66     25.97 o 
   5   6   6      308.32      301.43     25.59 o 
   6   6   6        3.38       22.95     26.50 o 
   7   6   6        3.71        3.51     23.88 o 
   8   6   6       34.32       42.96     26.99 o 
   9   6   6      128.73      209.23     33.65 o 
  10   6   6       49.90       80.44     34.62 o 
  11   6   6        9.44       10.53     37.78 o 
 -10   7   6       62.52       76.33     31.87 o 
  -9   7   6       88.25      115.78     29.21 o 
  -8   7   6        8.43       24.21     25.87 o 
  -7   7   6        1.37        1.14     23.99 o 
  -6   7   6      245.74      197.81     61.87 o 
  -5   7   6      200.91      215.10     24.58 o 
  -4   7   6       65.82       51.99     25.23 o 
  -3   7   6      505.53      585.20     35.02 o 
  -2   7   6      348.78      463.33     41.37 o 
  -1   7   6      101.79      111.90     80.41 o 
   0   7   6       25.65       13.68     23.72 o 
   1   7   6       24.21       32.84     28.64 o 
   2   7   6      438.52      456.15     68.74 o 
   3   7   6      521.63      581.67    424.76 o 
   4   7   6       73.33       50.84     29.65 o 
   5   7   6      341.46      351.62     28.63 o 
   6   7   6      151.75      112.23     67.28 o 
   7   7   6      233.54      226.18     27.90 o 
   8   7   6       47.17       43.20     28.56 o 
   9   7   6       51.81      125.55     34.46 o 
  -9   8   6        0.28       14.51     45.48 o 
  -8   8   6        1.55        3.17     61.13 o 
  -7   8   6        1.04        0.11     26.37 o 
  -6   8   6       11.42       43.22     41.31 o 
  -5   8   6       20.16       28.84     35.73 o 
  -4   8   6       18.82       46.06     25.70 o 
  -3   8   6      377.25      403.59     66.74 o 
  -2   8   6      157.60      153.42     44.75 o 
  -1   8   6        0.14       51.95     40.66 o 
   0   8   6       81.33       30.08     27.96 o 
   1   8   6       48.03       41.24     32.31 o 
   2   8   6       20.03       28.11     46.54 o 
   3   8   6        9.69       38.78     38.78 o 
   4   8   6        3.36       34.11     30.43 o 
   5   8   6       56.61       23.39     45.74 o 
   6   8   6      147.95       83.14     68.68 o 
   7   8   6        3.02       23.75     28.17 o 
  -6   9   6        0.22       43.94     37.56 o 
  -5   9   6        8.71       30.34     30.34 o 
  -4   9   6       17.05        7.34     38.39 o 
  -3   9   6        4.52       50.02     34.23 o 
  -2   9   6       71.53      122.57     47.28 o 
  -1   9   6        2.50       34.85     49.08 o 
   0   9   6        4.63       38.64     38.64 o 
   1   9   6        1.50       35.71     36.08 o 
   2   9   6        0.12        2.54     53.50 o 
   3   9   6       23.88       19.02     44.18 o 
   4   9   6       43.36       13.73     35.48 o 
   5   9   6       15.44       20.90     42.70 o 
 -13   1   7        0.14       16.50     37.68 o 
 -12   1   7       22.19       84.41     47.17 o 
 -11   1   7       35.06       97.49     33.21 o 
 -10   1   7        1.46       33.16     30.21 o 
  -9   1   7      165.23      144.61     32.41 o 
  -8   1   7       21.07       25.64     25.64 o 
  -7   1   7        3.01       19.87     25.22 o 
  -6   1   7        3.78       19.29     25.77 o 
  -5   1   7        2.63       30.54     27.09 o 
  -4   1   7       91.93       81.54     43.19 o 
  -3   1   7      247.72      343.08     68.72 o 
  -2   1   7      280.13      340.04     35.52 o 
  -1   1   7      116.47      125.28     21.24 o 
   0   1   7      144.25      103.30     25.85 o 
   1   1   7      163.71      141.97     24.29 o 
   2   1   7       13.74       38.22     40.81 o 
   3   1   7        0.47       31.02     42.01 o 
   4   1   7        6.45       62.68     25.79 o 
   5   1   7     1287.22     1128.48     50.94 o 
   6   1   7     1300.55     1035.21     44.32 o 
   7   1   7        0.58        3.01     23.56 o 
   8   1   7       96.34      113.36     27.18 o 
   9   1   7      113.23       66.48     29.85 o 
  10   1   7      323.33      288.77     36.11 o 
  11   1   7       10.22       44.02     36.71 o 
  12   1   7      156.83      243.17     65.17 o 
 -13   2   7       18.68        8.87     38.00 o 
 -12   2   7       24.81       24.24     36.00 o 
 -11   2   7        0.02       30.22     32.83 o 
 -10   2   7       10.23       15.03     31.00 o 
  -9   2   7       30.52       53.22     27.39 o 
  -8   2   7      257.67      293.90     27.63 o 
  -7   2   7       34.22       13.96     24.63 o 
  -6   2   7       30.29       39.23     24.67 o 
  -5   2   7      217.99      195.36     29.13 o 
  -4   2   7       16.58       42.17     30.29 o 
  -3   2   7       11.85        1.53     34.48 o 
  -2   2   7        1.84       18.11     31.51 o 
  -1   2   7      149.58      149.48     21.19 o 
   0   2   7      383.76      304.14     24.52 o 
   1   2   7       52.74       46.66     23.65 o 
   2   2   7       62.55       77.36     32.47 o 
   3   2   7      243.55      343.18     83.62 o 
   4   2   7      581.89      615.92     32.63 o 
   5   2   7        0.81       21.30     24.98 o 
   6   2   7       20.43       52.34     59.94 o 
   7   2   7       38.30       14.09     25.06 o 
   8   2   7      286.50      225.74     29.82 o 
   9   2   7       77.62       75.99     30.48 o 
  10   2   7       37.65       43.93     44.48 o 
  11   2   7      299.74      449.27     83.04 o 
 -12   3   7        4.06       19.18     35.53 o 
 -11   3   7        1.33       33.74     33.74 o 
 -10   3   7       76.50       84.76     53.64 o 
  -9   3   7       10.19        6.15     73.58 o 
  -8   3   7       75.26       76.33     26.13 o 
  -7   3   7      144.32      167.80     24.74 o 
  -6   3   7        1.25       33.02     24.00 o 
  -5   3   7        0.18       26.70     26.70 o 
  -4   3   7       28.13        5.91     32.28 o 
  -3   3   7      398.19      521.90     57.44 o 
  -2   3   7      180.29      211.97     38.14 o 
  -1   3   7      192.95      128.32     22.88 o 
   0   3   7      278.01      210.26     19.74 o 
   1   3   7        3.21       14.81     31.60 o 
   2   3   7      181.77      226.72     33.80 o 
   3   3   7       46.90       46.07     33.60 o 
   4   3   7      195.93      232.14     47.06 o 
   5   3   7       69.57       88.39     26.32 o 
   6   3   7       54.09        2.79     25.30 o 
   7   3   7       30.26       43.49     26.07 o 
   8   3   7       22.07       18.34     28.04 o 
   9   3   7       63.68       98.70     34.47 o 
  10   3   7      156.66       92.29     65.84 o 
  11   3   7       23.47       23.17     39.94 o 
 -12   4   7        0.55       16.26     52.26 o 
 -11   4   7        8.60       34.38     34.38 o 
 -10   4   7        5.77       53.81     31.34 o 
  -9   4   7       43.38       29.01     29.01 o 
  -8   4   7       12.01       26.70     25.84 o 
  -7   4   7       39.91       43.88     24.96 o 
  -6   4   7        2.11       12.08     40.26 o 
  -5   4   7       42.54       15.32     31.48 o 
  -4   4   7        2.64       48.89     39.65 o 
  -3   4   7      124.05      188.48     56.52 o 
  -2   4   7        8.16       39.88     34.87 o 
  -1   4   7       39.60       53.13     26.15 o 
   0   4   7      293.82      238.41     21.04 o 
   1   4   7       15.48        5.58     25.12 o 
   2   4   7      153.60      286.66     71.01 o 
   3   4   7        4.34       19.89     53.97 o 
   4   4   7       36.64       23.67     44.30 o 
   5   4   7       84.47      105.61     63.60 o 
   6   4   7       83.07       49.95     27.03 o 
   7   4   7       75.16       81.17     28.04 o 
   8   4   7       39.97       10.33     29.69 o 
   9   4   7       11.72       13.72     31.46 o 
  10   4   7        1.56       17.74     35.86 o 
 -11   5   7       27.03       18.77     51.91 o 
 -10   5   7        1.11        4.84     62.62 o 
  -9   5   7        0.25        6.63     29.67 o 
  -8   5   7        9.03       48.68     27.17 o 
  -7   5   7      155.42       81.32     68.41 o 
  -6   5   7       84.25      107.57     25.90 o 
  -5   5   7       62.31      100.77     27.84 o 
  -4   5   7      128.39       62.05     98.22 o 
  -3   5   7      168.67      140.72    182.74 o 
  -2   5   7      126.03      147.64     40.87 o 
  -1   5   7        6.06       32.91     35.95 o 
   0   5   7       84.00       90.31     20.33 o 
   1   5   7      160.75      153.95     27.68 o 
   2   5   7      247.19      370.59     72.08 o 
   3   5   7        2.30       18.54     88.13 o 
   4   5   7      393.97      529.63     37.65 o 
   5   5   7      156.21      159.92     30.87 o 
   6   5   7      104.33       79.55     29.14 o 
   7   5   7       65.81       69.71     44.27 o 
   8   5   7       68.98       36.40     30.59 o 
   9   5   7      318.24      368.24     54.90 o 
  -9   6   7       42.76       31.03     44.62 o 
  -8   6   7        3.36       28.96     28.96 o 
  -7   6   7       34.08       13.13     27.30 o 
  -6   6   7       33.52       91.12     26.47 o 
  -5   6   7        1.70       37.91     27.92 o 
  -4   6   7      332.72      403.09    110.85 o 
  -3   6   7      194.88      323.02     58.13 o 
  -2   6   7       62.85      185.28     44.73 o 
  -1   6   7      140.58      100.38     32.58 o 
   0   6   7        6.53       12.32     22.46 o 
   1   6   7        8.31        9.74     28.97 o 
   2   6   7        6.35       42.89     42.89 o 
   3   6   7       29.11        1.53     45.24 o 
   4   6   7      350.35      405.55     40.70 o 
   5   6   7       20.28        6.42     32.28 o 
   6   6   7       42.10       29.73     40.35 o 
   7   6   7       95.56       52.86     30.24 o 
   8   6   7      156.97       80.73     35.71 o 
  -7   7   7       23.62        0.45     28.45 o 
  -6   7   7        4.16       59.64     30.52 o 
  -5   7   7       46.90       32.08     29.39 o 
  -4   7   7       33.59      105.53     42.78 o 
  -3   7   7       35.84      116.35     43.64 o 
  -2   7   7        7.09       49.64     56.14 o 
  -1   7   7        6.12       25.48     36.59 o 
   0   7   7        2.38       23.85     32.47 o 
   1   7   7       30.40       26.15     33.66 o 
   2   7   7      176.30      275.62     51.64 o 
   3   7   7       60.65       70.45     50.37 o 
   4   7   7       11.57       11.59     53.65 o 
   5   7   7        1.28        2.13     46.66 o 
   6   7   7        0.17       12.03     44.75 o 
  -4   8   7        5.74       30.94     35.41 o 
  -3   8   7       25.63       10.34     47.45 o 
  -2   8   7        2.47       33.41     54.92 o 
  -1   8   7       21.66       16.71     58.69 o 
   0   8   7        9.03        0.28     35.78 o 
   1   8   7       83.89      141.64     50.34 o 
   2   8   7       21.49       56.40     54.72 o 
   3   8   7      206.02      388.37     85.57 o 
 -10   0   8        0.92       12.36     49.41 o 
  -9   0   8       36.16       52.44     47.98 o 
  -8   0   8       66.18       29.13     48.17 o 
  -7   0   8       42.03       26.78     47.73 o 
  -6   0   8       10.05       49.80     51.08 o 
  -5   0   8       13.00       29.35     58.70 o 
  -4   0   8        0.03       62.69     64.37 o 
  -3   0   8       34.91       60.14     65.45 o 
  -2   0   8       18.06       52.52     52.52 o 
  -1   0   8        1.79       26.82     33.29 o 
   0   0   8      157.76      137.05     31.57 o 
   1   0   8      147.99       81.61     40.80 o 
   2   0   8      612.36      718.50     57.94 o 
   3   0   8      220.83      205.67     57.98 o 
   4   0   8        0.04       55.12     48.71 o 
   5   0   8      428.80      425.56     51.48 o 
   6   0   8       51.04       23.05     44.01 o 
   7   0   8      264.10      225.36     46.49 o 
   8   0   8       17.08       17.47     43.19 o 
   9   0   8       59.97       56.65     51.20 o 
 -10   1   8        0.21       11.10     51.40 o 
  -9   1   8      123.35      126.98     34.86 o 
  -8   1   8       11.69       27.61     48.09 o 
  -7   1   8        1.39       28.48     40.55 o 
  -6   1   8       12.97       35.71     35.71 o 
  -5   1   8      106.67      111.37     39.92 o 
  -4   1   8      183.64      112.19    165.01 o 
  -3   1   8        5.45        5.85     45.86 o 
  -2   1   8        4.25       31.92     37.30 o 
  -1   1   8       11.43        7.00     22.94 o 
   0   1   8      222.92      199.82     21.29 o 
   1   1   8       31.14       38.54     25.87 o 
   2   1   8        0.30       24.97     35.31 o 
   3   1   8       96.69      153.71     40.70 o 
   4   1   8      455.66      516.84     59.36 o 
   5   1   8      118.17      155.65     34.53 o 
   6   1   8        2.47       10.34     40.07 o 
   7   1   8      193.69      199.59     32.70 o 
   8   1   8       66.35       29.64     32.49 o 
   9   1   8        7.21       42.60     34.88 o 
 -10   2   8      126.29      179.18     37.29 o 
  -9   2   8       81.99        9.00     34.87 o 
  -8   2   8       33.12       61.74     32.73 o 
  -7   2   8        1.08       32.36     32.36 o 
  -6   2   8        6.81       40.47     39.28 o 
  -5   2   8       39.14      114.71     38.62 o 
  -4   2   8       76.79       62.78    105.68 o 
  -3   2   8       88.73      100.22     47.38 o 
  -2   2   8        2.04       30.64     38.23 o 
  -1   2   8        2.86        1.30     23.24 o 
   0   2   8        6.37        8.67     20.25 o 
   1   2   8      106.25      169.31     33.96 o 
   2   2   8       17.93       65.30     92.51 o 
   3   2   8        4.85       22.66     42.73 o 
   4   2   8       35.53       62.74     40.81 o 
   5   2   8       49.67       88.51     35.72 o 
   6   2   8       19.26       42.26     32.60 o 
   7   2   8       75.90       70.27     33.02 o 
   8   2   8        2.74        2.74     50.61 o 
  -9   3   8       20.82       18.94     34.59 o 
  -8   3   8       10.53       41.10     31.58 o 
  -7   3   8        0.72       26.20     31.87 o 
  -6   3   8       11.39        5.11     55.10 o 
  -5   3   8       13.92       23.49     38.75 o 
  -4   3   8      169.57      203.59     45.01 o 
  -3   3   8       36.64        1.20     48.01 o 
  -2   3   8       25.90       12.49     40.44 o 
  -1   3   8       23.53       29.59     23.82 o 
   0   3   8       43.00       14.40     20.89 o 
   1   3   8       48.78       61.93     27.13 o 
   2   3   8        2.12       13.89     40.29 o 
   3   3   8       83.59       94.81     45.22 o 
   4   3   8       97.26      138.76     41.88 o 
   5   3   8      211.82      228.14     39.57 o 
   6   3   8       85.14       75.06     43.69 o 
   7   3   8      130.34       69.11     34.60 o 
   8   3   8      279.34      238.01     59.70 o 
  -8   4   8       27.63        6.97     32.40 o 
  -7   4   8        2.85       10.32     31.76 o 
  -6   4   8       53.59       33.27     34.24 o 
  -5   4   8        8.10        1.66     38.00 o 
  -4   4   8        1.53       45.58     80.34 o 
  -3   4   8       13.42       16.42     49.54 o 
  -2   4   8       16.15       13.13     97.79 o 
  -1   4   8      232.09      186.91     27.22 o 
   0   4   8        9.39       38.35     35.28 o 
   1   4   8       27.34       42.57     28.64 o 
   2   4   8       66.31       68.64     42.31 o 
   3   4   8       55.96       55.99     49.72 o 
   4   4   8       56.25       99.59     43.48 o 
   5   4   8      193.48      212.82     41.71 o 
   6   4   8      213.51      164.61     37.35 o 
   7   4   8       17.29       22.63     34.24 o 
  -7   5   8        7.09       31.82     31.82 o 
  -6   5   8       10.82       36.66     33.33 o 
  -5   5   8       45.43       34.85     38.74 o 
  -4   5   8       22.42       28.96     46.08 o 
  -3   5   8        0.72       26.23    157.93 o 
  -2   5   8       54.12      128.90     47.45 o 
  -1   5   8       10.80        0.44     43.55 o 
   0   5   8      121.61       85.95     23.59 o 
   1   5   8       43.73       47.42     29.99 o 
   2   5   8        1.23        0.32     45.75 o 
   3   5   8       21.30       51.25     83.17 o 
   4   5   8       15.32       48.45     48.45 o 
   5   5   8        1.74       38.38     42.66 o 
  -4   6   8       10.14       63.57     62.16 o 
  -3   6   8        4.65       84.84     54.56 o 
  -2   6   8       18.88       52.84     52.84 o 
  -1   6   8        2.46       28.80     32.73 o 
   0   6   8        0.83        6.24     24.94 o 
   1   6   8       20.48        2.91     31.51 o 
   2   6   8        2.64       58.77     89.31 o 
   3   6   8       67.57       75.56     58.85 o 
  -5   1   9       25.74       69.14     55.75 o 
  -4   1   9      116.44      155.33     63.73 o 
  -3   1   9        3.96       68.08     69.15 o 
  -2   1   9      100.46      146.01     73.62 o 
  -1   1   9        4.76       16.35     26.88 o 
   0   1   9        1.45       19.06     29.61 o 
   1   1   9       23.85        2.88     31.20 o 
   2   1   9       49.08       56.00     43.36 o 
   3   1   9      387.56      392.40     60.01 o 
   4   1   9      128.62       65.09     52.18 o 
  -5   2   9        1.15       48.22     53.24 o 
  -4   2   9        1.91       79.23    133.82 o 
  -3   2   9       14.48       45.21     97.05 o 
  -2   2   9       19.32        3.41     69.99 o 
  -1   2   9        0.42        9.63     26.65 o 
   0   2   9        2.63        3.12     23.20 o 
   1   2   9        8.86       27.68     51.14 o 
   2   2   9       37.54       18.11     45.43 o 
   3   2   9       48.30       57.20     76.82 o 
  -3   3   9       20.90      116.36     59.95 o 
  -2   3   9       43.85       62.79     76.03 o 
  -1   3   9       11.95       16.85     36.22 o 
   0   3   9        8.58        4.47     22.94 o 
   1   3   9       16.44       11.17     39.71 o 
                                                 
